# Supplementary material for: Biogenic action of Lactobacillus plantarum SBT2227 promotes sleep in Drosophila melanogaster
Source: iScience. 2022 Jun 17;25(7):104626. doi: 10.1016/j.isci.2022.104626 (PMC9257349; doi:10.1016/j.isci.2022.104626)
Supplement: Table S1. A total of 787 genes were identified as differentially expressed genes (DE-Gs) by RNA-seq in the SBT2227-treated and non-treated groups, related to Figure 6 [file mmc2.xlsx]

## Sheet: table_S1
Table S1. A total of 787 genes were identified as differentially expressed genes (DEGs) by RNA-seq in the SBT2227-treated and non-treated groups, related to figure 6.
Flybase_Gene_ID	Product	Symbol	Fold_Change_ SBT2227/Control	raw_p_value	Benjamini_Hochberg_p_value	Control_Read_Count	SBT2227_Read_Count	Control_TPM	SBT2227_TPM
FBgn0000003	Signal recognition particle 7SL RNA CR32864	7SLRNA:CR32864	-2.47004	8.66152e-08	7.76628e-06	406	169	41.9381	16.7175
FBgn0000056	Adh-related	Adhr	-	3.94049e-08	3.81815e-06	28	0	0.391929	0
FBgn0000077	almondex	amx	8.16034	1.64855e-26	1.41481e-23	51	429	1.17031	8.93157
FBgn0000140	abnormal spindle	asp	2.56689	2.0829e-07	1.6796e-05	109	288	0.529267	1.34641
FBgn0000146	aubergine	aub	2.53092	6.41593e-06	0.000365343	61	159	0.667111	1.66648
FBgn0000147	aurora A	aurA	3.60892	1.31972e-06	8.97697e-05	22	82	0.427717	1.53299
FBgn0000182	Bicaudal C	BicC	5.93912	5.39381e-26	4.32045e-23	150	917	1.15765	7.05808
FBgn0000392	cup	cup	2.59146	8.48217e-09	9.79935e-07	198	528	1.46844	3.67535
FBgn0000404	Cyclin A	CycA	2.03594	3.21137e-06	0.000195861	508	1064	6.05885	12.1975
FBgn0000405	Cyclin B	CycB	2.78349	8.99363e-12	1.77145e-09	791	2265	9.29172	25.5236
FBgn0000412	D1 chromosomal protein	D1	-2.19752	9.53903e-08	8.48974e-06	2348	1099	41.9794	19.1314
FBgn0000826	pan gu	png	2.37171	0.000424717	0.0127929	36	88	0.997511	2.33135
FBgn0000927	female sterile (1) Young arrest	fs(1)Ya	2.50911	3.14146e-07	2.41953e-05	115	297	1.58442	3.9354
FBgn0000964	traffic jam	tj	-2.54706	0.048953	0.426211	20	8	0.17528	0.067903
FBgn0001086	fizzy	fzy	2.43988	3.00605e-06	0.000186173	84	211	1.28963	3.13265
FBgn0001257	Ecdysone-inducible gene L2	ImpL2	3.16907	5.28894e-12	1.07706e-09	176	574	2.40068	7.72792
FBgn0001961	Actin-related protein 2/3 complex, subunit 1	Arpc1	2.88054	5.15224e-13	1.21381e-10	2169	6427	39.1209	111.464
FBgn0002531	Larval cuticle protein 1	Lcp1	4.14807	0.00124544	0.0315032	6	26	0.173853	1.4111
FBgn0002576	lozenge	lz	-	0.0336166	0.331885	6	0	0.053477	0
FBgn0002577	miniature	m	-	0.00894141	0.135989	8	0	0.072083	0
FBgn0002632	Enhancer of split m6, Bearded family member	E(spl)m6-BFM	3.29278	0.00616054	0.107118	7	24	0.163113	0.613248
FBgn0002673	twine	twe	3.44989	1.01634e-08	1.13067e-06	45	160	0.698205	2.44763
FBgn0002940	neither inactivation nor afterpotential E	ninaE	8.75285	9.93572e-08	8.7747e-06	5	46	0.09636	0.851923
FBgn0003023	ovarian tumor	otu	2.15263	1.04102e-05	0.000546291	144	319	1.41	2.99544
FBgn0003114	plutonium	plu	6.7171	6.34742e-08	5.91509e-06	8	56	0.35423	2.68926
FBgn0003124	polo	polo	2.69936	2.31305e-09	2.95653e-07	189	525	2.44508	6.61043
FBgn0003187	quail	qua	2.45762	6.05789e-05	0.00250655	47	119	0.429474	1.05036
FBgn0003250	Rhodopsin 4	Rh4	-	0.0172979	0.216719	0	7	0	0.153583
FBgn0003292	rotated abdomen	rt	2.70804	0.00259342	0.0555435	15	42	0.132417	0.379577
FBgn0003295	roughoid	ru	-	0.00894141	0.135989	0	8	0	0.126002
FBgn0003339	Sex combs reduced	Scr	-	5.32834e-05	0.00223846	16	0	0.119459	0
FBgn0003450	snake	snk	3.62943	0.0101133	0.148617	5	19	0.106068	0.380265
FBgn0003483	spindle E	spn-E	2.44584	3.00534e-06	0.000186173	83	209	0.545479	1.32114
FBgn0003525	string	stg	3.10592	1.61992e-11	3.07165e-09	168	537	1.93047	5.95769
FBgn0003545	subito	sub	2.57414	2.43971e-05	0.00116786	46	122	0.66873	1.69358
FBgn0003655	swallow	swa	3.05925	3.4642e-10	5.2028e-08	114	359	1.738	5.24862
FBgn0003701	three rows	thr	2.42758	1.66009e-05	0.000820824	62	155	0.413199	1.04409
FBgn0003710	temperature-induced paralytic E	tipE	-5.37986	0.0267805	0.296287	11	2	0.082358	0.015053
FBgn0003719	tolloid	tld	-	0.0172979	0.216719	0	7	0	0.052944
FBgn0003944	Ultrabithorax	Ubx	-2.26402	0.000387717	0.0119754	97	44	0.92609	0.354829
FBgn0003996	white	w	2.02185	0.00556546	0.0986268	36	75	0.46848	0.943891
FBgn0004106	Cyclin-dependent kinase 1	Cdk1	2.1454	5.6909e-05	0.00237417	96	212	2.74219	5.78541
FBgn0004107	Cyclin-dependent kinase 2	Cdk2	2.04893	0.000138896	0.00508791	101	213	1.82451	3.68649
FBgn0004170	scute	sc	2.2555	0.0285161	0.310908	12	28	0.257303	0.575085
FBgn0004192	small nuclear RNA U2 at 34AB b	snRNA:U2:34ABb	5.09462	0.0267805	0.296287	2	11	0.18442	1.58346
FBgn0004197	Serrate	Ser	2.48586	0.00115793	0.0296628	23	59	0.120663	0.298342
FBgn0004244	Resistant to dieldrin	Rdl	-	0.00894141	0.135989	0	8	0	0.027163
FBgn0004379	Kinesin-like protein at 67A	Klp67A	2.26591	7.73197e-05	0.00309665	63	147	0.663597	1.45368
FBgn0004400	rhino	rhi	3.4108	3.23964e-06	0.000196587	23	81	0.449312	1.52768
FBgn0004425	Lysozyme B	LysB	5.58023	4.6976e-21	2.6877e-18	83	477	4.24518	29.0083
FBgn0004428	Lysozyme E	LysE	2.55485	2.51023e-10	3.96847e-08	979	2573	52.1472	131.474
FBgn0004430	Lysozyme S	LysS	12.8784	3.61809e-06	0.000216275	2	28	0.062825	1.65638
FBgn0004513	Multi drug resistance 65	Mdr65	2.54008	0.00432459	0.0827866	16	42	0.119603	0.298996
FBgn0004581	benign gonial cell neoplasm	bgcn	-3.98825	0.0419754	0.384401	12	3	0.089111	0.02138
FBgn0004622	Tachykinin-like receptor at 99D	TkR99D	2.2434	0.000144189	0.00526575	58	134	0.620154	1.37797
FBgn0004649	yolkless	yl	2.71147	1.00741e-10	1.63569e-08	442	1233	2.1679	5.81435
FBgn0004828	Histone H3.3B	His3.3B	-2.57833	6.16583e-11	1.05832e-08	15566	6210	320.211	92.2679
FBgn0004895	Forkhead box L1	FoxL1	-5.37986	0.0267805	0.296287	11	2	0.218599	0.041923
FBgn0005626	pale	ple	2.08371	4.12347e-06	0.00024286	292	626	2.82878	5.87005
FBgn0005655	Proliferating cell nuclear antigen	PCNA	2.24529	1.01613e-06	7.09815e-05	203	469	6.23835	13.8867
FBgn0005683	pineapple eye	pie	2.5412	0.000384864	0.0119179	29	76	0.446759	1.11011
FBgn0005696	DNA polymerase alpha 73kD	PolA2	2.22667	0.000169126	0.00602981	58	133	0.866715	1.90267
FBgn0008636	homeobrain	hbn	-5.26514	0.00169524	0.0401742	21	4	0.35523	0.049454
FBgn0010038	Glutathione S transferase D2	GstD2	3.06575	1.11763e-09	1.56144e-07	96	303	4.01478	12.205
FBgn0010097	gamma-Tubulin at 37C	gammaTub37C	3.67533	8.1105e-09	9.46093e-07	38	144	0.772039	2.79955
FBgn0010114	hikaru genki	hig	-4.8962	0.0443061	0.396341	10	2	0.073837	0.013616
FBgn0010258	RNA-binding protein 4	Rbp4	3.56655	0.0250426	0.281729	4	15	0.069983	0.290528
FBgn0010314	Cyclin-dependent kinase subunit 30A	Cks30A	2.51072	0.000200148	0.00685123	34	88	0.905576	2.26786
FBgn0010383	Cytochrome P450-18a1	Cyp18a1	-3.24154	8.67712e-05	0.00339595	57	18	0.751243	0.173632
FBgn0010385	Defensin	Def	3.02945	0.000560744	0.0161567	15	47	1.14745	3.48328
FBgn0010388	Drosocin	Dro	4.65756	0.000112452	0.0041975	7	34	0.245968	1.30968
FBgn0010399	NMDA receptor 1	Nmdar1	-	0.00464266	0.0852928	0	9	0	0.056862
FBgn0010401	Os-C	Os-C	-	0.0172979	0.216719	0	7	0	0.32748
FBgn0010407	Ror	Ror	10.1312	8.47349e-05	0.00334898	2	22	0.026009	0.282348
FBgn0010431	matrimony	mtrm	2.87022	1.44718e-09	1.97589e-07	131	387	3.70357	10.5009
FBgn0011606	Kinesin-like protein at 3A	Klp3A	2.04724	5.7655e-05	0.00239697	131	276	0.972059	1.99195
FBgn0011723	brachyenteron	byn	6.05011	1.6976e-13	4.40752e-11	24	150	0.276705	1.67813
FBgn0011761	deadhead	dhd	3.10932	2.43364e-14	7.13175e-12	1002	3205	40.0974	123.018
FBgn0013680	mitochondrial NADH-ubiquinone oxidoreductase chain 2	mt:ND2	-2.73058	1.10874e-08	1.21104e-06	340	128	10.2377	3.69577
FBgn0013685	mitochondrial NADH-ubiquinone oxidoreductase chain 6	mt:ND6	2.99371	6.49923e-05	0.00267425	22	68	1.24747	3.81834
FBgn0013688	mitochondrial small ribosomal RNA	mt:srRNA	-3.03765	2.46516e-07	1.94861e-05	142	48	5.57294	1.78055
FBgn0013698	mitochondrial transfer RNA:Leucine-TAG	mt:tRNA:Leu-TAG	-5.53642	1.32245e-06	8.97697e-05	49	9	22.8352	4.08136
FBgn0013772	Cytochrome P450-6a8	Cyp6a8	-	0.0336166	0.331885	0	6	0	0.083211
FBgn0014000	Helical Factor	Hf	-2.35726	0.000180888	0.00637351	101	44	3.47743	1.428
FBgn0015270	Origin recognition complex subunit 2	Orc2	2.4092	4.31553e-05	0.00192041	54	134	0.8362	1.98053
FBgn0015271	Origin recognition complex subunit 5	Orc5	2.62472	2.06695e-05	0.00100139	44	119	0.804191	2.0798
FBgn0015524	orthopedia	otp	2.9892	0.00360939	0.0726412	10	31	0.097018	0.302799
FBgn0015553	tosca	tos	2.45716	8.5726e-06	0.000468181	66	167	0.852811	2.05865
FBgn0015625	Cyclin B3	CycB3	3.40395	1.00585e-12	2.23801e-10	139	487	1.73936	5.83902
FBgn0016034	maelstrom	mael	3.50684	2.58744e-08	2.59067e-06	39	141	0.558239	2.25727
FBgn0016053	polar granule component	pgc	2.35779	4.81837e-06	0.000281032	96	233	4.25493	9.98852
FBgn0016650	Leucine-rich repeat-containing G protein-coupled receptor 1	Lgr1	2.75667	9.69926e-09	1.0994e-06	123	349	1.18175	3.24666
FBgn0016976	stoned A	stnA	-	0.000187	0.00641944	14	0	0.049473	0
FBgn0017577	Minichromosome maintenance 5	Mcm5	2.3626	5.32846e-07	3.9688e-05	153	372	1.92185	4.49108
FBgn0020378	Sp1	Sp1	-	0.0172979	0.216719	7	0	0.049285	0
FBgn0020429	Glutamate receptor IIB	GluRIIB	-	0.00894141	0.135989	0	8	0	0.080008
FBgn0020633	Minichromosome maintenance 7	Mcm7	2.13404	1.13947e-05	0.000592675	153	336	1.92676	4.05697
FBgn0020880	uncharacterized protein	CG7179	4.39723	0.016576	0.216719	3	14	0.027772	0.182853
FBgn0022772	Origin recognition complex subunit 1	Orc1	2.2089	1.73584e-05	0.00085476	106	241	1.03473	2.26538
FBgn0022981	ripped pocket	rpk	3.2997	1.4894e-08	1.5295e-06	50	170	0.605514	1.99199
FBgn0023416	Ac3	Ac3	3.24991	0.0231566	0.269496	5	17	0.024459	0.09566
FBgn0023515	uncharacterized protein	Gcna	2.20958	9.22441e-07	6.55806e-05	256	582	2.30332	4.98764
FBgn0023523	Odorant receptor 2a	Or2a	-	0.00242129	0.0528942	0	10	0	0.23324
FBgn0024182	waclaw	waw	5.78096	1.91496e-14	5.89954e-12	30	179	0.166018	0.970244
FBgn0024189	sticks and stones	sns	-5.5144	0.00106861	0.0275523	22	4	0.076457	0.013569
FBgn0024963	GluClalpha	GluClalpha	2.00092	0.0443348	0.396341	15	31	0.081524	0.160826
FBgn0025387	uncharacterized protein	Alms1b	-7.3145	0.00339444	0.0690087	15	2	0.139228	0.017909
FBgn0025674	Cyclin K	CycK	-2.03771	2.97826e-06	0.000186173	1056	533	9.46556	8.71061
FBgn0025815	Minichromosome maintenance 6	Mcm6	2.12759	9.85145e-06	0.000526067	169	370	1.86333	3.92964
FBgn0025827	uncharacterized protein	CG6421	3.36614	0.00275824	0.0584485	8	28	0.409582	1.38318
FBgn0026144	sarcoplasmic calcium-binding protein	CBP	2.83677	6.36685e-08	5.91509e-06	76	222	1.0628	3.00378
FBgn0026176	SKP1-related B	SkpB	-	0.00894141	0.135989	0	8	0	0.257657
FBgn0026361	Septin 5	Septin5	2.61883	0.00225486	0.0508294	17	46	0.288468	0.796512
FBgn0027070	uncharacterized protein	Ugt36E1	2.22582	0.0016303	0.0387882	34	78	0.549358	1.20193
FBgn0027364	Six4	Six4	-	0.000187	0.00641944	14	0	0.233046	0
FBgn0027500	spindle defective 2	spd-2	2.29008	1.26535e-06	8.68751e-05	157	370	1.31439	2.97261
FBgn0027513	anastral spindle 2	ana2	2.41258	0.000269446	0.00882124	37	92	0.779339	1.899
FBgn0027563	uncharacterized protein	CG9631	-4.72164	0.000538084	0.0155785	28	6	0.580475	0.122731
FBgn0027600	obstructor-B	obst-B	-	0.0336166	0.331885	6	0	0.157148	0
FBgn0027790	GV1	GV1	2.80787	0.00474403	0.0868896	11	32	0.283265	1.07845
FBgn0027929	Nimrod B1	NimB1	-2.90445	0.0276789	0.304265	20	7	0.456041	0.137965
FBgn0028396	Turandot A	TotA	-2.1844	0.0339961	0.333985	32	15	1.68242	0.716673
FBgn0028408	DNA fragmentation factor-related protein 2	Drep2	2.16985	1.15399e-05	0.000597639	133	297	0.765953	1.6596
FBgn0028481	uncharacterized protein	CG4341	-	5.32834e-05	0.00223846	0	16	0	0.106873
FBgn0028516	Zinc transporter 35C	ZnT35C	2.01846	0.000399776	0.0122222	77	160	1.35853	2.71536
FBgn0028573	pericardin	prc	-	0.0336166	0.331885	6	0	0.031903	0
FBgn0028699	Rh50	Rh50	2.64942	2.39345e-06	0.000152965	59	161	0.942837	2.51336
FBgn0028704	Nckx30C	Nckx30C	-	1.54285e-05	0.000774451	0	18	0	0.052694
FBgn0028853	uncharacterized protein	CG15263	-2.4164	8.5905e-09	9.82999e-07	1163	495	34.2772	13.9906
FBgn0028875	nicotinic Acetylcholine Receptor alpha5	nAChRalpha5	-3.92772	2.88502e-05	0.00134355	50	13	0.166111	0.047992
FBgn0028879	uncharacterized protein	CG15270	-3.43559	0.0231566	0.269496	17	5	0.086388	0.019525
FBgn0028993	scarecrow	scro	2.46438	0.0306351	0.32704	9	23	0.141705	0.345688
FBgn0029170	TweedleT	TwdlT	-	0.00242129	0.0528942	0	10	0	0.184258
FBgn0029531	uncharacterized protein	CG13362	3.56655	0.0250426	0.281729	4	15	0.072607	0.263349
FBgn0029639	uncharacterized protein	CG14419	3.80233	0.0161862	0.212311	4	16	0.166663	0.643279
FBgn0029658	uncharacterized protein	CG14269	7.89927	0.0246349	0.280301	1	9	0.026755	0.283972
FBgn0029733	uncharacterized protein	CG6927	2.60883	1.58622e-06	0.000106768	67	180	1.10488	2.84632
FBgn0029750	uncharacterized protein	CG3323	-5.5144	0.00106861	0.0275523	22	4	0.254212	0.04489
FBgn0029821	uncharacterized protein	CG4020	2.00124	0.00952847	0.143106	32	66	0.518124	1.09422
FBgn0029848	Biotinidase	Btnd	2.21661	4.63222e-05	0.00202825	78	178	1.25786	2.7521
FBgn0029864	uncharacterized protein	CG15894	2.74687	0.0276789	0.304265	7	20	0.030242	0.083203
FBgn0029879	Anaphase Promoting Complex subunit 7	APC7	2.71294	1.01902e-07	8.87216e-06	87	243	1.1952	3.19824
FBgn0029898	uncharacterized protein	CG14439	2.0365	0.000248268	0.00821746	83	174	1.22372	2.45241
FBgn0029939	uncharacterized protein	CG9650	2.11304	0.00526908	0.0943824	28	61	0.124772	0.259561
FBgn0029974	defective proboscis extension response 14	dpr14	-	0.0172979	0.216719	7	0	0.056949	0
FBgn0029993	uncharacterized protein	CG1571	-	0.0336166	0.331885	6	0	0.080467	0
FBgn0030027	uncharacterized protein	CG1632	2.67749	0.0156043	0.208453	9	25	0.057938	0.170108
FBgn0030028	Companion of reaper	Corp	2.33569	0.0211185	0.250978	12	29	0.303019	0.760439
FBgn0030097	uncharacterized protein	CG12115	5.10067	9.82733e-05	0.00378765	6	32	0.213065	1.07017
FBgn0030120	uncharacterized protein	CG17440	-3.21062	0.0211438	0.251031	19	6	0.442815	0.136121
FBgn0030163	uncharacterized protein	CG1791	-	0.0336166	0.331885	6	0	0.129547	0
FBgn0030170	uncharacterized protein	CG2990	2.24335	0.00187015	0.0435461	32	74	0.268148	0.595368
FBgn0030207	uncharacterized protein	CG2887	-	0.0336166	0.331885	6	0	0.149299	0
FBgn0030241	fascetto	feo	2.89309	1.1373e-08	1.23105e-06	93	277	1.18262	3.37746
FBgn0030242	sister of feo	sofe	2.38864	0.000247672	0.00821746	39	96	0.527621	1.24643
FBgn0030244	uncharacterized protein	CG2157	6.46823	0.00572059	0.100929	2	14	0.054897	0.426355
FBgn0030261	uncharacterized protein	CG15203	-4.03751	0.00662995	0.111992	20	5	0.819326	0.131731
FBgn0030262	vago	Vago	-4.21797	0.00188767	0.0437001	25	6	0.961347	0.223045
FBgn0030319	uncharacterized protein	CG2533	-	0.0336166	0.331885	0	6	0	0.230359
FBgn0030331	uncharacterized protein	CG15221	2.48677	0.00691861	0.115294	14	36	0.172776	0.422777
FBgn0030373	uncharacterized protein	moon	5.5546	8.97687e-07	6.42007e-05	9	52	0.304907	1.88596
FBgn0030501	BthD selenoprotein	BthD	2.19094	0.00366554	0.0734025	27	61	0.851709	1.84006
FBgn0030551	uncharacterized protein	CG11674	2.59522	2.02124e-05	0.000983208	46	123	1.21162	3.10638
FBgn0030562	uncharacterized protein	CG9400	-	0.00242129	0.0528942	0	10	0	0.248274
FBgn0030583	uncharacterized protein	CG14410	-	0.000667207	0.0183864	0	12	0	0.585953
FBgn0030588	uncharacterized protein	CG9521	-	9.96168e-05	0.00378765	0	15	0	0.183203
FBgn0030590	uncharacterized protein	CG9518	13.9578	0.000447975	0.0132899	1	16	0.007667	0.119924
FBgn0030594	uncharacterized protein	fiz	3.51568	1.05446e-17	4.69235e-15	4523	16357	52.961	183.92
FBgn0030742	uncharacterized protein	CG9919	-	0.0336166	0.331885	6	0	0.101084	0
FBgn0030829	uncharacterized protein	CG12998	-8.59391	4.67603e-05	0.00202825	26	3	1.30917	0.145292
FBgn0030864	uncharacterized protein	CG8173	2.00252	0.00232438	0.0519097	48	99	0.893157	1.7813
FBgn0030887	uncharacterized protein	CG6867	3.94376	2.05379e-12	4.4866e-10	64	260	0.618685	2.40618
FBgn0030921	uncharacterized protein	CG6290	2.88743	0.0120982	0.171617	8	24	0.32784	0.942703
FBgn0030954	Cholecystokinin-like receptor at 17D3	CCKLR-17D3	-	0.000667207	0.0183864	12	0	0.165508	0
FBgn0031031	uncharacterized protein	CG14218	-	0.00894141	0.135989	0	8	0	0.145128
FBgn0031042	uncharacterized protein	CG14221	-2.10403	0.0266086	0.2952	39	19	0.585526	0.273495
FBgn0031091	PHD finger protein 7	Phf7	2.11186	0.00364911	0.0731954	34	74	0.419536	0.978951
FBgn0031239	uncharacterized protein	CG17075	5.55249	0.0160841	0.212311	2	12	0.015302	0.087893
FBgn0031252	uncharacterized protein	CG13690	2.74411	2.23853e-06	0.000144602	52	147	1.31378	3.57257
FBgn0031324	uncharacterized protein	CG14342	-	0.00894141	0.135989	8	0	0.285187	0
FBgn0031351	uncharacterized protein	CG14352	2.01155	0.00143079	0.034941	56	116	1.67757	3.32209
FBgn0031365	uncharacterized protein	CG17650	-	0.0336166	0.331885	6	0	0.347302	0
FBgn0031424	Vesicular glutamate transporter	VGlut	3.80233	0.0161862	0.212311	4	16	0.020893	0.076858
FBgn0031426	uncharacterized protein	CG18641	3.80233	0.0161862	0.212311	4	16	0.069072	0.264443
FBgn0031434	insensitive	insv	2.37943	7.79242e-05	0.0031105	51	125	0.973787	2.26387
FBgn0031435	Early boundary activity 2	Elba2	2.36827	0.000578727	0.0165557	34	83	0.703705	1.64401
FBgn0031461	dawdle	daw	4.05181	7.80011e-15	2.46627e-12	99	413	1.13029	4.35181
FBgn0031483	uncharacterized protein	CG9641	2.30549	1.46813e-05	0.000747442	83	197	1.32643	3.09099
FBgn0031496	uncharacterized protein	CG17258	3.06016	0.0347041	0.337354	5	16	0.044592	0.165539
FBgn0031520	uncharacterized protein	CG8837	2.58779	3.13473e-05	0.00144306	42	112	0.690169	1.80247
FBgn0031547	Scavenger receptor class C, type IV	Sr-CIV	4.95772	0.000488104	0.0143388	5	26	0.08895	0.538786
FBgn0031560	uncharacterized protein	CG16713	2.56174	3.42313e-08	3.37122e-06	154	406	14.6061	36.9914
FBgn0031561	Immune induced molecule 33	IM33	2.22164	1.21536e-07	1.01407e-05	634	1449	54.4723	119.52
FBgn0031574	uncharacterized protein	TTLL4B	-5.30415	0.00639309	0.110522	16	3	0.138057	0.01685
FBgn0031668	uncharacterized protein	CG31917	-	7.42892e-10	1.0626e-07	35	0	1.26421	0
FBgn0031677	uncharacterized protein	CG14036	2.19733	0.00199822	0.0459055	34	77	2.35329	5.17308
FBgn0031701	Turandot M	TotM	-	0.0336166	0.331885	6	0	0.335977	0
FBgn0031731	uncharacterized protein	CG14007	-	0.00894141	0.135989	8	0	0.21689	0
FBgn0031735	uncharacterized protein	CG11029	2.29512	1.0412e-05	0.000546291	91	215	1.54444	3.51681
FBgn0031762	uncharacterized protein	CG9098	3.56574	0.00282728	0.059284	7	26	0.062069	0.220454
FBgn0031804	uncharacterized protein	CG9500	-	0.00894141	0.135989	0	8	0	0.188671
FBgn0031848	Non-SMC element 1	Nse1	2.46495	0.000178834	0.00631968	37	94	1.26452	3.13576
FBgn0031853	Tubulin tyrosine ligase-like 3B	TTLL3B	-	0.000352487	0.011029	13	0	0.132681	0
FBgn0031872	interference hedgehog	ihog	2.3602	0.000404628	0.0123079	37	90	0.346583	0.812392
FBgn0031887	uncharacterized protein	Ugt307A1	2.0071	0.00918629	0.138834	29	60	0.579714	1.1655
FBgn0031897	uncharacterized protein	CG13784	-3.19449	2.83782e-15	9.47121e-13	6640	2138	52.96	17.2112
FBgn0031955	uncharacterized protein	CG14535	-	0.00126829	0.031681	11	0	0.05316	0
FBgn0031959	spatzle 3	spz3	2.05109	0.0264049	0.293755	17	36	0.205665	0.415353
FBgn0032008	uncharacterized protein	CG14277	5.47643	9.45135e-06	0.000506955	7	40	0.27177	1.42814
FBgn0032022	uncharacterized protein	CG14275	2.58714	2.77188e-07	2.17336e-05	98	261	3.55265	9.12186
FBgn0032055	uncharacterized protein	Sgp	-3.04273	0.0310526	0.32901	18	6	0.302606	0.098528
FBgn0032061	uncharacterized protein	CG9314	-	0.0172979	0.216719	0	7	0	0.093945
FBgn0032105	borealin-related	borr	2.20111	0.000184252	0.00641944	60	136	1.42267	3.08993
FBgn0032143	uncharacterized protein	CG4017	-	0.000352487	0.011029	0	13	0	0.232626
FBgn0032151	nicotinic Acetylcholine Receptor alpha6	nAChRalpha6	-	0.000667207	0.0183864	0	12	0	0.046556
FBgn0032233	defective proboscis extension response 19	dpr19	-2.65348	0.0195301	0.236309	26	10	0.338396	0.124603
FBgn0032262	uncharacterized protein	CG7384	2.5601	9.89405e-05	0.00378765	36	95	0.486802	1.23368
FBgn0032282	uncharacterized protein	CG7299	-	0.000352487	0.011029	0	13	0	0.564844
FBgn0032311	uncharacterized protein	CG12517	-	0.0336166	0.331885	6	0	0.33301	0
FBgn0032374	uncharacterized protein	CG14931	2.34091	0.00101524	0.0264601	29	70	0.949325	2.25984
FBgn0032381	Maltase B1	Mal-B1	-3.63729	4.07984e-17	1.75069e-14	1832	518	31.2045	8.4607
FBgn0032416	Gustatory receptor 33a	Gr33a	-	0.0336166	0.331885	0	6	0	0.108476
FBgn0032436	uncharacterized protein	CG5418	-	0.0172979	0.216719	0	7	0	0.148693
FBgn0032507	uncharacterized protein	CG9377	-4.8962	0.0443061	0.396341	10	2	0.259015	0.049772
FBgn0032536	Ance-3	Ance-3	-	0.0336166	0.331885	6	0	0.054044	0
FBgn0032577	uncharacterized protein	CG13244	-	0.0336166	0.331885	0	6	0	0.242549
FBgn0032601	yellow-b	yellow-b	2.36002	0.00112146	0.0287912	30	73	0.526999	1.29908
FBgn0032639	uncharacterized protein	CG18563	-	0.000667207	0.0183864	0	12	0	0.266714
FBgn0032652	uncharacterized protein	CG6870	-4.26811	0.0103994	0.151821	17	4	0.580468	0.138808
FBgn0032682	grindelwald	grnd	2.1295	0.00257934	0.0554396	36	79	0.527261	1.27054
FBgn0032707	uncharacterized protein	CG10348	-	9.96168e-05	0.00378765	15	0	0.165737	0
FBgn0032772	uncharacterized protein	CG17350	7.339	1.5793e-05	0.000787358	4	31	0.110613	0.820111
FBgn0032785	uncharacterized protein	CG10026	2.48983	5.15672e-05	0.0021971	46	118	1.24022	2.88652
FBgn0032810	uncharacterized protein	CG13077	3.14323	1.37803e-07	1.13405e-05	46	149	1.59841	5.05089
FBgn0032910	uncharacterized protein	CG9265	2.44844	6.18046e-06	0.000353611	71	179	0.90908	2.50517
FBgn0032929	Minichromosome maintenance 10	Mcm10	2.23654	4.2218e-05	0.00188568	76	175	0.831948	1.83194
FBgn0032969	uncharacterized protein	CG2528	-	0.0336166	0.331885	6	0	0.034406	0
FBgn0033031	uncharacterized protein	CG8245	-	0.0336166	0.331885	6	0	0.140927	0
FBgn0033072	uncharacterized protein	CG17994	-	0.0336166	0.331885	0	6	0	0.100596
FBgn0033140	uncharacterized protein	CG12836	-3.04273	0.0310526	0.32901	18	6	0.759011	0.210508
FBgn0033192	corin	Corin	4.30683	0.000819566	0.0220805	6	27	0.021644	0.093258
FBgn0033202	uncharacterized protein	CG1339	-	0.000667207	0.0183864	0	12	0	0.249908
FBgn0033207	uncharacterized protein	CG12826	-	0.00242129	0.0528942	10	0	0.430674	0
FBgn0033271	uncharacterized protein	CG8708	2.17401	0.00312085	0.0644687	29	65	0.479932	1.03148
FBgn0033308	uncharacterized protein	CG8736	-	0.00894141	0.135989	0	8	0	0.300759
FBgn0033324	uncharacterized protein	CG14744	-	0.00894141	0.135989	0	8	0	0.087654
FBgn0033326	uncharacterized protein	CG14743	3.81918	0.00662995	0.111992	5	20	0.067342	0.307099
FBgn0033327	Peptidoglycan recognition protein SC1b	PGRP-SC1b	9.6517	4.71064e-48	9.43306e-45	1363	13533	62.5995	243.229
FBgn0033365	uncharacterized protein	CG8170	3.87391	1.00053e-07	8.7747e-06	24	96	0.18967	0.766848
FBgn0033368	uncharacterized protein	CG13743	-	0.00894141	0.135989	8	0	0.06741	0
FBgn0033387	uncharacterized protein	CG8008	2.3159	1.75366e-06	0.00011641	133	317	1.50288	3.46751
FBgn0033405	uncharacterized protein	CG13954	-4.95195	3.79475e-05	0.00171406	39	8	0.153139	0.029956
FBgn0033458	uncharacterized protein	Lime	2.24729	0.000851424	0.0226826	38	88	0.549134	1.22574
FBgn0033524	Cyp49a1	Cyp49a1	2.42136	7.07403e-06	0.000397171	73	182	0.874729	2.08368
FBgn0033549	Methyl methanesulfonate sensitivity 4	mms4	2.49607	0.0114183	0.163907	12	31	0.325402	0.803536
FBgn0033592	uncharacterized protein	CG13215	20.272	7.02959e-13	1.62424e-10	3	65	0.099549	3.06551
FBgn0033610	uncharacterized protein	CG18335	4.27389	0.00664724	0.111992	4	18	0.069569	0.386194
FBgn0033668	expansion	exp	-	0.0172979	0.216719	0	7	0	0.03924
FBgn0033723	uncharacterized protein	CG13155	-3.7143	0.00644454	0.110933	22	6	0.889591	0.197334
FBgn0033725	Cuticular protein 49Ac	Cpr49Ac	-	0.00464266	0.0852928	0	9	0	0.137924
FBgn0033740	dim gamma-tubulin 5	dgt5	2.11692	0.00394756	0.0776268	33	72	0.460372	0.959417
FBgn0033756	uncharacterized protein	CG17760	4.27389	0.00664724	0.111992	4	18	0.080547	0.337934
FBgn0033773	Mos oncogene	Mos	2.3448	0.000521197	0.0151995	36	87	0.816671	1.92107
FBgn0033793	uncharacterized protein	CG3955	-	0.000667207	0.0183864	0	12	0	0.35645
FBgn0033798	uncharacterized protein	CG15870	2.05747	0.000769985	0.0209307	59	125	3.07971	6.30991
FBgn0033830	uncharacterized protein	CG10814	-	1.29729e-09	1.7916e-07	34	0	0.718709	0
FBgn0033880	uncharacterized protein	CG6553	-	0.0336166	0.331885	0	6	0	0.150959
FBgn0033885	DJ-1alpha	DJ-1alpha	-4.26811	0.0103994	0.151821	17	4	0.712425	0.155315
FBgn0033890	Chromosome transmission fidelity 4	Ctf4	2.79531	2.42016e-07	1.92571e-05	66	190	0.689312	1.89528
FBgn0033942	Cuticular protein 51A	Cpr51A	-	0.00126829	0.031681	0	11	0	0.462054
FBgn0033960	uncharacterized protein	CG10151	6.46823	0.00572059	0.100929	2	14	0.025877	0.173325
FBgn0033968	hase und igel	hui	3.56655	0.0250426	0.281729	4	15	0.117748	0.562097
FBgn0033970	uncharacterized protein	CG10205	-2.6061	0.0306351	0.32704	23	9	0.795262	0.289241
FBgn0033979	Cyp6a19	Cyp6a19	2.6849	4.30207e-09	5.16893e-07	173	478	3.09417	8.33577
FBgn0034021	uncharacterized protein	CG8180	2.0589	1.23907e-05	0.000633509	211	447	2.81633	5.72812
FBgn0034098	krimper	krimp	2.0769	0.0004331	0.0129124	65	139	0.786528	1.605
FBgn0034126	jetboil	jtb	3.56655	0.0250426	0.281729	4	15	0.150413	0.50481
FBgn0034143	uncharacterized protein	CG8303	3.76174	3.13688e-06	0.000192294	18	70	0.252204	0.950646
FBgn0034166	uncharacterized protein	CG6472	-5.86352	0.0160841	0.212311	12	2	0.232068	0.037119
FBgn0034197	Chitin deacetylase-like 9	Cda9	4.44411	9.92249e-17	3.97396e-14	99	453	2.29616	10.2048
FBgn0034201	uncharacterized protein	CG17290	-	0.0172979	0.216719	0	7	0	0.404176
FBgn0034217	Lethal hybrid rescue	Lhr	2.19243	0.0125613	0.177141	19	43	0.493835	1.05774
FBgn0034255	Oxpecker	Oxp	-	0.0336166	0.331885	0	6	0	0.399455
FBgn0034262	swi2	swi2	2.57382	8.74657e-07	6.29282e-05	80	212	0.955572	2.42259
FBgn0034288	uncharacterized protein	CG5084	4.1987	0.00281319	0.0591953	5	22	0.104602	0.550674
FBgn0034317	uncharacterized protein	CG14499	2.25958	1.71898e-08	1.73559e-06	4172	9697	148.73	331.493
FBgn0034321	uncharacterized protein	CG14502	2.79714	0.00718023	0.118341	10	29	0.138708	0.479902
FBgn0034330	uncharacterized protein	BomS4	2.12949	0.0259426	0.290736	15	33	1.56831	3.38577
FBgn0034381	Lithium-inducible SLC6 transporter	List	22.9516	9.12761e-11	1.50231e-08	2	50	0.03249	0.777274
FBgn0034391	uncharacterized protein	CG15080	-	0.00242129	0.0528942	10	0	0.055734	0
FBgn0034403	uncharacterized protein	CG18190	2.4832	1.03975e-05	0.000546291	61	156	1.74189	4.28202
FBgn0034407	Diptericin B	DptB	5.55249	0.0160841	0.212311	2	12	0.137002	0.781691
FBgn0034474	Odorant-binding protein 56g	Obp56g	9.70163	1.08965e-08	1.20111e-06	5	51	0.250377	2.96939
FBgn0034476	Toll-7	Toll-7	3.19546	0.0143062	0.19555	6	20	0.024164	0.092544
FBgn0034532	uncharacterized protein	CG13436	-2.87484	0.0452806	0.401214	17	6	0.27395	0.092309
FBgn0034552	uncharacterized protein	CG17999	3.92467	8.68633e-13	1.96917e-10	71	287	1.29293	5.02979
FBgn0034553	uncharacterized protein	CG9993	3.1577	1.7926e-11	3.31355e-09	144	468	2.45935	7.69398
FBgn0034563	uncharacterized protein	CG15649	3.2773	0.00125538	0.031681	10	34	0.665734	1.39257
FBgn0034580	Chitinase 8	Cht8	2.18652	1.19515e-07	1.00773e-05	1027	2310	21.9036	47.2701
FBgn0034614	uncharacterized protein	CG9752	3.37897	2.97361e-07	2.30503e-05	33	115	0.890787	3.01245
FBgn0034622	uncharacterized protein	BBS9	-	0.0336166	0.331885	0	6	0	0.060246
FBgn0034647	poor Imd response upon knock-in	pirk	3.66538	1.52017e-18	7.61035e-16	2100	7918	49.8224	180.313
FBgn0034655	uncharacterized protein	CG10307	-2.27685	0.0107729	0.15576	40	18	1.0203	0.428099
FBgn0034715	Organic anion transporting polypeptide 58Db	Oatp58Db	3.44582	5.62663e-08	5.32315e-06	38	135	0.559949	1.90707
FBgn0034716	Organic anion transporting polypeptide 58Dc	Oatp58Dc	2.39747	6.82626e-06	0.000385059	79	195	0.797644	2.02226
FBgn0034759	uncharacterized protein	CG13511	-2.81422	2.12935e-07	1.70561e-05	189	69	11.7676	4.08479
FBgn0034782	uncharacterized protein	CG12490	2.09203	0.00523948	0.0942401	32	69	0.589594	1.23083
FBgn0034783	uncharacterized protein	CG9825	2.00919	8.76033e-05	0.00341738	133	275	2.66212	5.26901
FBgn0034804	uncharacterized protein	CG3831	2.27673	0.00680446	0.114184	20	47	0.392835	0.889588
FBgn0034829	uncharacterized protein	CG9899	-4.23815	0.00432709	0.0827866	21	5	0.213977	0.039678
FBgn0034870	uncharacterized protein	CG13559	-	0.0336166	0.331885	0	6	0	0.204073
FBgn0034871	uncharacterized protein	CG3906	2.19606	4.66199e-08	4.44554e-06	7650	17281	278.514	603.275
FBgn0034884	Entomoglyceroporin 3	Eglp3	-	0.0336166	0.331885	0	6	0	0.16617
FBgn0034903	sol narae	sona	2.78126	0.00133912	0.0331743	16	46	0.089134	0.243873
FBgn0034928	uncharacterized protein	CG13562	49.5081	1.29208e-21	7.76214e-19	2	108	0.032851	2.37073
FBgn0035022	uncharacterized protein	CG11413	-	0.0336166	0.331885	6	0	0.308072	0
FBgn0035050	Sialyltransferase	SiaT	-	0.00894141	0.135989	8	0	0.110937	0
FBgn0035112	uncharacterized protein	CG13877	-3.62612	0.00418133	0.0808996	25	7	1.52043	0.390124
FBgn0035124	tiny tim 2	ttm2	-8.32866	0.0246349	0.280301	9	1	0.169748	0.016293
FBgn0035209	mitotic spindle density 1	msd1	2.21143	0.0222191	0.261215	14	32	0.814945	1.77133
FBgn0035210	mitotic spindle density 5	msd5	2.21497	0.00795583	0.128925	21	48	0.735951	1.6895
FBgn0035317	Outer segment 2	Oseg2	-	0.0172979	0.216719	7	0	0.035225	0
FBgn0035331	Myosuppressin receptor 1	MsR1	-	0.00126829	0.031681	11	0	0.095594	0
FBgn0035344	Cyp4d20	Cyp4d20	-2.26488	0.00472574	0.0866866	53	24	0.895884	0.391335
FBgn0035358	uncharacterized protein	CG14949	3.85272	2.29184e-15	7.86757e-13	145	575	4.76785	18.225
FBgn0035359	uncharacterized protein	CG1143	4.87536	7.15905e-19	3.73982e-16	101	507	2.83341	13.9397
FBgn0035379	spatzle 5	spz5	-	0.00464266	0.0852928	0	9	0	0.118796
FBgn0035409	uncharacterized protein	CG14963	-2.24898	0.00398251	0.0779665	57	26	1.86513	0.821816
FBgn0035445	Iduronate 2-sulfatase	Ids	-2.35725	0.00525818	0.0943824	46	20	0.856011	0.362162
FBgn0035539	slowdown	slow	3.06016	0.0347041	0.337354	5	16	0.052301	0.200606
FBgn0035571	uncharacterized protein	CG12493	2.26539	1.62918e-06	0.000108748	160	373	4.19657	9.41297
FBgn0035587	Gdap1	Gdap1	3.37509	1.62642e-08	1.65605e-06	46	160	0.904404	2.97739
FBgn0035621	uncharacterized protein	CG10591	-	0.00242129	0.0528942	0	10	0	0.26507
FBgn0035641	uncharacterized protein	CG5568	-	0.0336166	0.331885	0	6	0	0.091985
FBgn0035642	uncharacterized protein	CG18586	2.21143	0.0222191	0.261215	14	32	0.212258	0.51505
FBgn0035644	DNA polymerase epsilon 58kD subunit	PolE2	4.20626	2.47454e-05	0.00117983	11	48	0.200883	0.842483
FBgn0035676	short spindle 6	ssp6	-	0.00464266	0.0852928	0	9	0	0.057316
FBgn0035693	uncharacterized protein	CG8219	3.35423	0.00962572	0.143847	6	21	0.062244	0.220132
FBgn0035741	Bardet-Biedl syndrome 1	BBS1	-	0.00464266	0.0852928	9	0	0.127772	0
FBgn0035742	uncharacterized protein	Acbp4	-	0.0336166	0.331885	0	6	0	0.504386
FBgn0035761	Rho guanine nucleotide exchange factor 4	RhoGEF4	2.45652	4.81893e-05	0.00207525	49	124	0.71741	1.74223
FBgn0035798	faulty attraction	frac	-	0.00894141	0.135989	0	8	0	0.039556
FBgn0035806	Peptidoglycan recognition protein SD	PGRP-SD	2.39676	0.000468899	0.0138084	34	84	1.45634	3.42995
FBgn0035816	uncharacterized protein	CG13685	-	0.0336166	0.331885	6	0	0.057698	0
FBgn0035859	uncharacterized protein	CG13678	-	0.0336166	0.331885	0	6	0	0.315431
FBgn0035886	Jonah 66Ci	Jon66Ci	2.75891	3.41028e-12	7.20002e-10	3018	8565	111.319	302.935
FBgn0035887	Jonah 66Cii	Jon66Cii	2.65672	8.00928e-11	1.33655e-08	738	2017	27.4817	72.0114
FBgn0035918	Cdc6	Cdc6	2.0686	0.000159897	0.00575198	85	181	1.05604	2.1587
FBgn0035929	uncharacterized protein	CG13311	4.27389	0.00664724	0.111992	4	18	0.216598	0.939281
FBgn0035955	uncharacterized protein	CG5194	4.60819	3.86132e-09	4.83268e-07	21	100	0.583206	2.64839
FBgn0035969	uncharacterized protein	CG4476	2.37735	9.85307e-05	0.00378765	49	120	0.630695	1.47917
FBgn0036023	uncharacterized protein	CG18179	2.07865	3.947e-07	3.00147e-05	4168	8912	148.077	303.597
FBgn0036056	uncharacterized protein	CG6709	2.7011	0.0100683	0.14843	10	28	0.216331	0.822891
FBgn0036057	uncharacterized protein	Hez	-2.19067	0.00921389	0.139076	47	22	1.06305	0.48102
FBgn0036106	uncharacterized protein	CG6409	2.76276	3.41574e-12	7.20002e-10	2613	7426	66.5851	181.554
FBgn0036116	uncharacterized protein	CG7888	3.34137	3.18217e-11	5.70654e-09	100	344	1.4494	4.7861
FBgn0036153	uncharacterized protein	CG7573	-2.80021	0.0246357	0.280301	22	8	0.443887	0.155498
FBgn0036230	uncharacterized protein	CG11570	2.61039	0.0397031	0.370943	7	19	0.204026	0.573619
FBgn0036259	uncharacterized protein	CG9760	-3.05335	0.0120982	0.171617	24	8	0.363675	0.116146
FBgn0036278	Corazonin receptor	CrzR	2.29062	0.00440653	0.0839057	22	52	0.209728	0.46874
FBgn0036289	uncharacterized protein	CG10657	2.21143	0.0222191	0.261215	14	32	0.283146	0.616576
FBgn0036330	uncharacterized protein	CG11263	8.75758	0.00041343	0.0125123	2	19	0.029024	0.502603
FBgn0036354	Proteome of centrioles 1	Poc1	2.01037	0.00135262	0.0334397	57	118	1.07123	2.11878
FBgn0036360	uncharacterized protein	CG10713	-	0.00464266	0.0852928	9	0	0.109662	0
FBgn0036382	uncharacterized protein	CG13737	-	0.0172979	0.216719	7	0	0.356653	0
FBgn0036415	uncharacterized protein	CG7768	4.38845	0.00182283	0.0428596	5	23	0.222656	0.944389
FBgn0036447	uncharacterized protein	Mgat4b	-	0.0336166	0.331885	0	6	0	0.111185
FBgn0036474	Odorant receptor 71a	Or71a	-	0.00894141	0.135989	0	8	0	0.157443
FBgn0036481	uncharacterized protein	CG16959	-2.07002	0.000381815	0.011854	141	70	2.05626	0.890019
FBgn0036486	Msh6	Msh6	2.39713	9.44336e-07	6.67424e-05	122	301	0.921117	2.18556
FBgn0036503	uncharacterized protein	CG13454	2.34494	0.00575891	0.101456	19	46	1.10501	2.5661
FBgn0036550	uncharacterized protein	CG17026	4.59014	1.06788e-07	9.16474e-06	16	76	0.486492	2.21996
FBgn0036560	uncharacterized protein	CG5895	-	0.0336166	0.331885	0	6	0	0.123813
FBgn0036595	uncharacterized protein	CG13046	-	0.0336166	0.331885	0	6	0	0.196332
FBgn0036607	uncharacterized protein	CG13059	6.26484	0.000910749	0.0239445	3	20	0.108077	1.02968
FBgn0036659	uncharacterized protein	CG9701	2.81253	1.25293e-08	1.29775e-06	105	304	1.60377	4.47978
FBgn0036665	uncharacterized protein	CG13024	-	4.53786e-06	0.000265963	0	20	0	0.346538
FBgn0036750	uncharacterized protein	CG6034	2.14952	0.00834948	0.13375	23	51	0.420622	0.880035
FBgn0036877	uncharacterized protein	CG9452	3.29797	0.000429203	0.0128519	12	41	0.224527	0.729389
FBgn0036934	short neuropeptide F receptor	sNPF-R	2.87793	0.0310526	0.32901	6	18	0.041981	0.120967
FBgn0036935	uncharacterized protein	CG14186	4.76797	0.000758987	0.0206785	5	25	0.035105	0.207389
FBgn0036939	uncharacterized protein	CG7365	3.17168	8.67712e-05	0.00339595	18	59	0.326486	1.02875
FBgn0036951	uncharacterized protein	CG7017	3.64078	1.00223e-05	0.00053282	17	64	0.332517	1.33842
FBgn0037025	Spc105-related	Spc105R	2.28534	0.000207706	0.00704968	48	113	0.241229	0.54963
FBgn0037046	uncharacterized protein	CG10581	2.3779	0.00084764	0.022632	31	76	1.61935	3.79099
FBgn0037060	uncharacterized protein	CG10508	-	0.0172979	0.216719	0	7	0	0.06108
FBgn0037126	uncharacterized protein	CG14567	-	0.0336166	0.331885	6	0	0.255806	0
FBgn0037205	Brother of Yb	BoYb	2.35919	0.00764597	0.125329	16	39	0.13896	0.323227
FBgn0037290	uncharacterized protein	CG1124	3.32806	3.25463e-13	7.82088e-11	193	661	5.33758	17.5514
FBgn0037295	defective proboscis extension response 16	dpr16	-	0.0336166	0.331885	0	6	0	0.063287
FBgn0037364	Rab23	Rab23	2.09944	0.00160508	0.0384164	43	93	0.585888	1.21565
FBgn0037405	uncharacterized protein	CG1077	-	1.54285e-05	0.000774451	0	18	0	0.224111
FBgn0037520	uncharacterized protein	CG18268	2.09449	0.00868047	0.135989	25	54	0.538669	1.11421
FBgn0037577	uncharacterized protein	CG7443	-	0.0336166	0.331885	0	6	0	0.275358
FBgn0037664	uncharacterized protein	CG8420	3.56522	0.000111871	0.0041975	13	48	0.204963	0.717249
FBgn0037677	uncharacterized protein	CG12951	-3.23495	0.0347041	0.337354	16	5	0.576724	0.138341
FBgn0037697	Glutathione S transferase Z2	GstZ2	-2.77591	0.00377845	0.0750857	38	14	0.533136	0.185779
FBgn0037717	uncharacterized protein	CG8301	3.33956	1.54697e-05	0.000774451	20	69	0.190013	0.660144
FBgn0037721	uncharacterized protein	CG9427	2.06521	0.0339961	0.333985	15	32	0.558037	1.10351
FBgn0037726	uncharacterized protein	Dhc1	-	0.0336166	0.331885	6	0	0.01269	0
FBgn0037759	uncharacterized protein	CG8526	3.56655	0.0250426	0.281729	4	15	0.059758	0.200558
FBgn0037783	Niemann-Pick type C-2c	Npc2c	2.87793	0.0310526	0.32901	6	18	0.261516	0.720803
FBgn0037836	uncharacterized protein	CG14692	-	0.0336166	0.331885	0	6	0	0.020442
FBgn0037838	uncharacterized protein	TTLL15	2.71152	0.000616405	0.0174672	20	56	0.305282	0.820732
FBgn0037879	SCP-containing protein C	scpr-C	3.36614	0.00275824	0.0584485	8	28	0.222975	0.718357
FBgn0037902	uncharacterized protein	CG5281	-	0.0336166	0.331885	6	0	0.114978	0
FBgn0037923	uncharacterized protein	CG6813	2.17531	0.0383018	0.363504	12	27	0.327245	0.731624
FBgn0038009	uncharacterized protein	CG17738	-5.86352	0.0160841	0.212311	12	2	0.8928	0.144231
FBgn0038032	uncharacterized protein	CG10096	2.20909	3.40526e-06	0.000205599	161	366	2.67585	5.87376
FBgn0038074	Glycine N-methyltransferase	Gnmt	-2.10171	0.0185387	0.228407	41	20	1.26682	0.598779
FBgn0038099	uncharacterized protein	CG7091	4.27647	2.11207e-06	0.00013717	14	62	0.229041	0.972948
FBgn0038139	Pyrokinin 2 receptor 2	PK2-R2	2.05771	0.0299068	0.321749	16	34	0.162036	0.34395
FBgn0038170	uncharacterized protein	CG14367	2.69327	0.00277966	0.0587548	14	39	0.337948	0.938636
FBgn0038172	Adenosine deaminase-related growth factor D	Adgf-D	-4.14316	1.04084e-07	8.99688e-06	89	22	1.7019	0.403531
FBgn0038190	uncharacterized protein	CG9926	2.72047	0.00660661	0.111992	11	31	0.361226	0.992635
FBgn0038201	Pyrokinin 1 receptor	PK1-R	-3.04273	0.0310526	0.32901	18	6	0.23159	0.070795
FBgn0038207	uncharacterized protein	CG14356	-2.80021	0.0246357	0.280301	22	8	0.917703	0.319634
FBgn0038211	uncharacterized protein	CG9649	-3.06575	0.00157061	0.0376665	39	13	0.699977	0.207633
FBgn0038252	Histone H1 variant BigH1	BigH1	2.64573	2.91188e-08	2.89142e-06	130	354	3.12954	8.18478
FBgn0038277	Ribosomal protein S5b	RpS5b	2.41507	6.40001e-08	5.91509e-06	233	579	8.13811	19.5007
FBgn0038282	defective proboscis extension response 9	dpr9	-	0.00894141	0.135989	0	8	0	0.04889
FBgn0038299	Serpin 88Eb	Spn88Eb	-3.06841	0.000560744	0.0161567	45	15	0.956826	0.309047
FBgn0038354	uncharacterized protein	CG5404	5.02241	2.94832e-10	4.54155e-08	21	109	0.233066	1.16821
FBgn0038366	uncharacterized protein	CG4576	5.4182	4.17025e-05	0.00186961	6	34	0.076227	0.410821
FBgn0038390	Retinoblastoma-family protein 2	Rbf2	2.17569	0.000378508	0.0117818	54	121	0.619465	1.32575
FBgn0038530	Attacin-D	AttD	17.4845	3.59886e-18	1.72961e-15	6	110	0.248296	4.39084
FBgn0038575	uncharacterized protein	CG7208	2.32852	0.000674933	0.0185568	35	84	0.663087	1.58446
FBgn0038589	uncharacterized protein	CG18598	3.9893	0.00188767	0.0437001	6	25	0.453108	2.05586
FBgn0038645	uncharacterized protein	CG7714	-	0.0336166	0.331885	6	0	0.162172	0
FBgn0038716	uncharacterized protein	CG7342	-	0.0172979	0.216719	0	7	0	0.094068
FBgn0038753	uncharacterized protein	CG4459	2.32045	0.00136121	0.0335831	28	67	0.419431	0.959511
FBgn0038827	Fancd2	Fancd2	2.26468	0.000468234	0.0138084	42	98	0.27795	0.630874
FBgn0038846	uncharacterized protein	CG5697	2.00502	0.00836984	0.13375	30	62	0.915636	1.86096
FBgn0038894	uncharacterized protein	CG15497	-	0.00894141	0.135989	8	0	0.202936	0
FBgn0039023	uncharacterized protein	Nepl14	-	0.0172979	0.216719	7	0	0.094964	0
FBgn0039033	Odorant receptor 94a	Or94a	-	0.000352487	0.011029	0	13	0	0.310825
FBgn0039053	uncharacterized protein	CG6738	-	0.000667207	0.0183864	0	12	0	0.275503
FBgn0039093	uncharacterized protein	CG10183	-	0.00464266	0.0852928	9	0	0.132498	0
FBgn0039196	uncharacterized protein	CG17781	-	2.47519e-06	0.000157352	0	21	0	0.402661
FBgn0039225	Ets96B	Ets96B	3.41252	1.49312e-05	0.000756953	19	67	0.194344	0.660908
FBgn0039239	uncharacterized protein	CG13641	-	0.0336166	0.331885	6	0	0.342176	0
FBgn0039251	Topoisomerase related function 4-2	Trf4-2	2.76725	0.000341983	0.010899	21	60	0.432609	1.22601
FBgn0039282	Band4.1 inhibitor LRP interactor	Bili	-	0.0336166	0.331885	6	0	0.044646	0
FBgn0039298	takeout	to	2.73351	3.85073e-11	6.8039e-09	559	1572	16.4228	44.582
FBgn0039325	uncharacterized protein	CG10560	2.14761	0.00422381	0.0814542	28	62	0.632451	1.34258
FBgn0039405	Phosphatidylinositol glycan anchor biosynthesis class P	PIG-P	11.3613	0.00250381	0.0541484	1	13	0.023707	0.448542
FBgn0039411	dysfusion	dysf	-	7.44748e-07	5.39045e-05	0	23	0	0.15558
FBgn0039449	uncharacterized protein	CG6425	2.09884	0.0181302	0.224748	18	39	0.26467	0.549488
FBgn0039491	uncharacterized protein	CG6059	3.01982	0.0131976	0.183316	7	22	0.064018	0.219817
FBgn0039500	uncharacterized protein	CG5984	-2.20377	0.0444493	0.397069	28	13	0.596638	0.25148
FBgn0039510	uncharacterized protein	CG3339	-	0.00242129	0.0528942	10	0	0.020778	0
FBgn0039519	Cyp6a18	Cyp6a18	2.57713	7.7203e-06	0.000427462	55	146	0.828052	2.10399
FBgn0039629	uncharacterized protein	CG11842	-3.3065	0.00582377	0.102449	26	8	0.718288	0.21209
FBgn0039638	dim gamma-tubulin 6	dgt6	2.5023	0.000114686	0.0042661	38	98	0.534314	1.32111
FBgn0039670	uncharacterized protein	CG7567	2.49584	1.57849e-09	2.13096e-07	599	1538	24.0161	59.1811
FBgn0039680	CAP-D2 condensin subunit	Cap-D2	2.54209	1.16113e-06	8.01778e-05	81	212	0.575077	1.45571
FBgn0039684	Odorant-binding protein 99d	Obp99d	-	0.00894141	0.135989	8	0	0.494559	0
FBgn0039779	prolyl-4-hydroxylase-alpha SG2	PH4alphaSG2	-	0.0336166	0.331885	0	6	0	0.105667
FBgn0039787	uncharacterized protein	CG9702	3.17909	6.82146e-07	5.02821e-05	36	118	0.477019	1.649
FBgn0039855	uncharacterized protein	CG1638	-5.5144	0.00106861	0.0275523	22	4	0.432595	0.075282
FBgn0039916	Eye-enriched kainate receptor	Ekar	-	0.00894141	0.135989	8	0	0.083231	0
FBgn0039923	Mediator complex subunit 26	MED26	-2.74029	7.45194e-12	1.49225e-09	3903	1465	24.1813	8.70326
FBgn0039925	Kinesin family member 3C	Kif3C	2.41794	0.00931543	0.140433	14	35	0.096791	0.232082
FBgn0039972	uncharacterized protein	Marf1	2.30911	7.93045e-08	7.27361e-06	378	898	2.65943	6.02198
FBgn0040261	Ugt36Bb	Ugt37E1	2.30221	0.00291919	0.0608925	24	57	0.455658	1.04251
FBgn0040290	RecQ4 helicase	RecQ4	2.29542	7.40422e-06	0.000413776	102	241	0.620881	1.41334
FBgn0040360	uncharacterized protein	CG14626	-	0.000352487	0.011029	0	13	0	0.269577
FBgn0040373	uncharacterized protein	CG3038	2.165	0.00143045	0.034941	39	87	0.696411	1.46277
FBgn0040477	centromere identifier	cid	4.73066	2.8034e-06	0.00017635	11	54	0.304531	1.57601
FBgn0040502	uncharacterized protein	CG8343	3.06016	0.0347041	0.337354	5	16	0.195943	0.751092
FBgn0040503	uncharacterized protein	CG7763	-	0.00464266	0.0852928	9	0	0.277219	0
FBgn0040602	uncharacterized protein	CG14545	2.1295	0.00257934	0.0554396	36	79	1.3672	2.86386
FBgn0040687	uncharacterized protein	CG14645	2.15945	8.0776e-08	7.35245e-06	26202	58202	1980.15	4217.79
FBgn0040734	uncharacterized protein	BomS5	2.40872	0.048953	0.426211	8	20	1.11746	2.68961
FBgn0040775	uncharacterized protein	CG12158	6.04166	1.19273e-08	1.25707e-06	11	69	1.21319	7.30602
FBgn0040837	uncharacterized protein	CG8620	2.12445	0.000290601	0.00943668	64	140	2.69259	5.62162
FBgn0040923	uncharacterized protein	CG11368	6.83678	4.26378e-08	4.09835e-06	8	57	0.684985	4.65473
FBgn0040972	uncharacterized protein	CG16978	2.40872	0.048953	0.426211	8	20	0.599357	1.41708
FBgn0041229	Gustatory receptor 93a	Gr93a	-	0.00894141	0.135989	0	8	0	0.157862
FBgn0041605	complexin	cpx	-2.08586	9.33553e-06	0.000502988	428	211	1.50718	1.78402
FBgn0042129	Olfactory-specific 9	OS9	2.64807	0.0246357	0.280301	8	22	0.311476	0.803666
FBgn0042182	uncharacterized protein	CG18749	-2.29253	2.79378e-05	0.00131636	174	78	1.51171	0.655345
FBgn0042186	uncharacterized protein	CG17239	4.50967	0.00423033	0.0814542	4	19	0.160571	0.692872
FBgn0043005	portabella	prt	2.10747	0.0105789	0.153509	23	50	0.312365	0.670767
FBgn0043576	Peptidoglycan recognition protein SC1a	PGRP-SC1a	15.9688	2.31044e-64	1.388e-60	566	9299	29.7291	468.723
FBgn0044028	notum	Notum	-2.23275	0.000424834	0.0127929	100	46	0.80931	0.359397
FBgn0044812	Turandot C	TotC	7.84184	0.00118753	0.0302293	2	17	0.116641	0.949595
FBgn0045038	Proctolin	Proc	3.19546	0.0143062	0.19555	6	20	0.093654	0.295984
FBgn0046258	uncharacterized protein	CG12880	3.67176	0.00429585	0.0825834	6	23	0.09695	0.351409
FBgn0047095	uncharacterized protein	CG33939	-	0.0172979	0.216719	0	7	0	0.365101
FBgn0050011	gemini	gem	-2.57267	7.33614e-11	1.24146e-08	11280	4510	76.8767	27.8464
FBgn0050042	Cuticular protein 49Ab	Cpr49Ab	-3.0501	1.92966e-06	0.000126005	107	36	3.86572	1.24066
FBgn0050052	Odorant-binding protein 49a	Obp49a	-	1.24618e-08	1.29775e-06	0	30	0	1.1366
FBgn0050163	Cuticular protein 60D	Cpr60D	-	0.0336166	0.331885	6	0	0.308046	0
FBgn0050265	uncharacterized protein	CG30265	2.74254	0.000899245	0.023746	18	51	0.312778	0.853459
FBgn0050290	Phosphopantothenoylcysteine decarboxylase	Ppcdc	7.03376	0.0433314	0.392334	1	8	0.014619	0.203455
FBgn0050377	uncharacterized protein	CG30377	2.38388	0.000446108	0.0132673	35	86	0.263263	0.622471
FBgn0050440	uncharacterized protein	CG30440	2.10724	0.00483422	0.0881383	29	63	0.255077	0.538423
FBgn0050479	uncharacterized protein	CG30479	-2.60401	1.88229e-09	2.5112e-07	747	295	10.8989	6.01245
FBgn0051053	uncharacterized protein	nenya	3.29278	0.00616054	0.107118	7	24	0.228968	0.86101
FBgn0051077	uncharacterized protein	CG31077	2.38236	2.7692e-09	3.50231e-07	1895	4644	18.595	43.7106
FBgn0051089	uncharacterized protein	CG31089	-2.24835	0.000185176	0.00641944	116	53	2.54373	1.11027
FBgn0051100	uncharacterized protein	CG31100	7.04643	4.07669e-09	4.99811e-07	9	66	0.107672	0.755715
FBgn0051176	uncharacterized protein	CG31176	4.68259	3.79475e-05	0.00171406	8	39	0.098357	0.460235
FBgn0051207	uncharacterized protein	CG31207	-4.06594	0.00059626	0.0169765	32	8	1.16038	0.273672
FBgn0051231	uncharacterized protein	CG31231	-	0.0172979	0.216719	0	7	0	0.079356
FBgn0051244	uncharacterized protein	CG31244	-	0.00464266	0.0852928	0	9	0	0.208362
FBgn0051286	uncharacterized protein	CG31286	-2.28967	0.0156451	0.208453	38	17	0.638831	0.26369
FBgn0051292	.	CR31292	-	4.1078e-07	3.1041e-05	0	24	0	1.78751
FBgn0051345	uncharacterized protein	CG31345	2.37851	0.00266326	0.056736	22	54	0.690454	1.60956
FBgn0051445	uncharacterized protein	CG31445	2.93872	9.20702e-06	0.000498299	33	100	0.3122	0.923004
FBgn0051495	uncharacterized protein	CG31495	-4.00951	1.18405e-13	3.23325e-11	320	82	6.23347	1.52851
FBgn0051611	histone H4	His4:CG31611	5.28097	7.6953e-06	0.000427462	8	44	0.572804	3.10756
FBgn0051617	histone H1	His1:CG31617	3.72517	0.000877812	0.0232311	8	31	0.226938	0.887487
FBgn0051619	no long nerve cord	nolo	3.21343	1.63682e-05	0.000812661	22	73	0.119499	0.376474
FBgn0051664	uncharacterized protein	CG31664	-	0.0336166	0.331885	0	6	0	0.085705
FBgn0051697	uncharacterized protein	CG31697	2.42069	0.00481765	0.0879696	18	45	0.837375	2.0109
FBgn0051704	uncharacterized protein	CG31704	2.71077	9.52995e-12	1.84681e-09	2033	5669	195.988	533.756
FBgn0051798	uncharacterized protein	CG31798	-	0.0172979	0.216719	0	7	0	0.108149
FBgn0051871	uncharacterized protein	CG31871	2.64807	0.0246357	0.280301	8	22	0.105775	0.27836
FBgn0051898	uncharacterized protein	CG31898	2.58162	0.00210254	0.0480267	18	48	0.469242	1.21341
FBgn0051954	uncharacterized protein	CG31954	-	0.0336166	0.331885	6	0	0.163233	0
FBgn0052023	uncharacterized protein	CG32023	2.1783	0.0175335	0.218986	16	36	0.934439	1.99777
FBgn0052055	uncharacterized protein	CG32055	-	0.00126829	0.031681	0	11	0	0.200394
FBgn0052072	Elongase 68alpha	Elo68alpha	-	0.00894141	0.135989	0	8	0	0.221427
FBgn0052121	uncharacterized protein	CG32121	-	0.0172979	0.216719	7	0	0.065766	0
FBgn0052152	uncharacterized protein	CG32152	-	2.379e-39	2.59852e-36	208	0	1.54831	0
FBgn0052204	uncharacterized protein	CG32204	2.70804	0.00259342	0.0555435	15	42	0.154811	0.415793
FBgn0052251	claspin	Claspin	2.02777	0.000108035	0.00408188	115	240	0.738489	1.48438
FBgn0052284	uncharacterized protein	CG32284	2.07386	0.00599981	0.104779	29	62	1.94874	4.00185
FBgn0052302	uncharacterized protein	CG32302	7.25955	1.90195e-09	2.5112e-07	9	68	0.229175	1.85623
FBgn0052333	uncharacterized protein	CG32333	-	0.0172979	0.216719	7	0	0.034036	0
FBgn0052364	tumorous testis	tut	-	0.0336166	0.331885	6	0	0.177011	0
FBgn0052368	uncharacterized protein	CG32368	2.28066	1.1904e-08	1.25707e-06	4185	9818	315.491	709.736
FBgn0052551	uncharacterized protein	CG32551	-10.1545	0.00788025	0.128121	11	1	0.865163	0.075419
FBgn0052698	uncharacterized protein	CARPB	-2.16955	0.0264049	0.293755	36	17	0.625439	0.27475
FBgn0052751	uncharacterized protein	CG32751	-3.79531	3.0572e-05	0.00141278	52	14	0.903146	0.219678
FBgn0052783	uncharacterized protein	Gem4c	-	1.14433e-20	6.24958e-18	85	0	0.787395	0
FBgn0052786	uncharacterized protein	Gem4b	-	0.000667207	0.0183864	12	0	0.104872	0
FBgn0052801	uncharacterized protein	CG32801	-7.60698	0.000206996	0.00704547	23	3	0.742071	0.094897
FBgn0052823	Sperm-specific dynein intermediate chain 3	Sdic3	-	5.15309e-54	2.06381e-50	0	360	0	4.51251
FBgn0053057	uncharacterized protein	CG33057	11.0501	3.23095e-29	2.98615e-26	32	365	0.314407	3.50869
FBgn0053147	Heparan sulfate 3-O sulfotransferase-A	Hs3st-A	-2.27685	0.0107729	0.15576	40	18	0.214773	0.088541
FBgn0053293	uncharacterized protein	CG33293	2.16464	0.0156451	0.208453	17	38	0.749084	1.69659
FBgn0053339	uncharacterized protein	CG33339	-	2.27269e-09	2.93617e-07	0	33	0	0.934693
FBgn0053468	uncharacterized protein	CG33468	4.59557	2.91206e-05	0.0013509	9	43	0.40738	2.08807
FBgn0053497	Sperm-specific dynein intermediate chain 2	Sdic2	-2.09111	5.81734e-06	0.000336035	486	239	7.19462	3.02937
FBgn0053508	pickpocket 13	ppk13	-	0.00464266	0.0852928	9	0	0.163329	0
FBgn0053509	uncharacterized protein	CG33509	3.84965	0.000287197	0.00935141	9	36	0.176	0.741817
FBgn0053531	Discoidin domain receptor	Ddr	-2.87723	0.00660661	0.111992	31	11	0.196735	0.068351
FBgn0053548	SET and MYND domain containing, arthropod-specific, member 8	SmydA-8	-3.7143	0.00644454	0.110933	22	6	0.386889	0.111542
FBgn0053801	histone H1	His1:CG33801	3.77469	0.0419754	0.384401	3	12	0.090213	0.324899
FBgn0053804	histone H1	His1:CG33804	4.63675	0.0443061	0.396341	2	10	0.05266	0.277244
FBgn0053807	histone H1	His1:CG33807	4.63675	0.0443061	0.396341	2	10	0.05266	0.271772
FBgn0053810	histone H1	His1:CG33810	3.06016	0.0347041	0.337354	5	16	0.127453	0.455133
FBgn0053813	histone H1	His1:CG33813	3.41967	0.000430003	0.0128519	11	39	0.307422	1.11279
FBgn0053816	histone H1	His1:CG33816	3.83869	0.00128011	0.0317779	7	28	0.20148	0.789733
FBgn0053819	histone H1	His1:CG33819	3.06016	0.0347041	0.337354	5	16	0.128964	0.442362
FBgn0053834	histone H1	His1:CG33834	6.01036	0.00961124	0.143847	2	13	0.043596	0.347942
FBgn0053835	histone H2A	His2A:CG33835	2.50904	0.0195301	0.236309	10	26	0.600275	1.53305
FBgn0053838	histone H2A	His2A:CG33838	2.50904	0.0195301	0.236309	10	26	0.594036	1.53765
FBgn0053844	histone H2A	His2A:CG33844	2.50904	0.0195301	0.236309	10	26	0.600275	1.55101
FBgn0053847	histone H2A	His2A:CG33847	2.50904	0.0195301	0.236309	10	26	0.600275	1.52703
FBgn0053850	histone H2A	His2A:CG33850	2.50904	0.0195301	0.236309	10	26	0.594036	1.50398
FBgn0053862	histone H2A	His2A:CG33862	2.50904	0.0195301	0.236309	10	26	0.594242	1.55957
FBgn0053864	histone H1	His1:CG33864	4.23764	4.70792e-05	0.00203473	10	44	0.284452	1.24901
FBgn0053865	histone H2A	His2A:CG33865	2.46689	5.3512e-07	3.9688e-05	115	292	7.16975	17.5461
FBgn0053867	.	His-Psi:CR33867	2.28027	0.0166986	0.216719	14	33	0.787478	1.8078
FBgn0053964	uncharacterized protein	CG33964	36.461	3.00325e-10	4.5676e-08	1	42	0.004893	0.550616
FBgn0053985	uncharacterized protein	CG33985	4.03811	0.0103994	0.151821	4	17	0.143767	0.551433
FBgn0054003	Nimrod B3	NimB3	-	0.0336166	0.331885	6	0	0.395355	0
FBgn0054031	uncharacterized protein	CG34031	3.77469	0.0419754	0.384401	3	12	0.12531	0.480244
FBgn0061476	zwilch	Zwilch	2.17791	0.00104733	0.0271786	41	92	0.567104	1.21394
FBgn0063368	Glycoprotein hormone beta 5	Gpb5	2.52839	0.0348449	0.338176	8	21	0.333557	0.887181
FBgn0065108	pickpocket 16	ppk16	-	0.00464266	0.0852928	0	9	0	0.073822
FBgn0065110	pickpocket 10	ppk10	2.71916	0.0452806	0.401214	6	17	0.099723	0.297659
FBgn0066365	dusky-like	dyl	-	0.0336166	0.331885	0	6	0	0.061129
FBgn0067903	Immune induced molecule 18	IM18	2.71916	0.0452806	0.401214	6	17	0.64739	0.652463
FBgn0067905	Immune induced molecule 14	Dso2	2.6973	7.08083e-05	0.00287916	32	89	4.35591	11.699
FBgn0082919	snoRNA:Or-CD4	snoRNA:Or-CD4	7.89927	0.0246349	0.280301	1	9	0.360684	3.1754
FBgn0082994	snoRNA:Psi28S-1837c	snoRNA:Psi28S-1837c	-5.63313	0.00394482	0.0776268	17	3	3.66586	0.439136
FBgn0082999	snoRNA:Psi28S-1192c	snoRNA:Psi28S-1192c	-3.7143	0.00644454	0.110933	22	6	5.00853	1.20231
FBgn0083000	snoRNA:Psi28S-1192b	snoRNA:Psi28S-1192b	-5.63313	0.00394482	0.0776268	17	3	3.64142	0.484848
FBgn0083121	Uhg7	Uhg7	-2.3336	0.00826295	0.132904	41	18	2.94206	1.264
FBgn0083951	uncharacterized protein	CG34115	-	0.000187	0.00641944	0	14	0	0.987798
FBgn0083976	uncharacterized protein	CG34140	11.2507	2.13394e-41	2.84881e-38	92	1066	1.64078	18.2337
FBgn0083987	small nuclear RNA U11	snRNA:U11	-	5.32834e-05	0.00223846	0	16	0	1.66152
FBgn0083990	sphinx	lncRNA:sphinx	-	0.0172979	0.216719	7	0	0.353306	0
FBgn0083992	MAP kinase-specific phosphatase	Mkp	-3.32278	7.52211e-15	2.44265e-12	1441	446	25.7249	7.64729
FBgn0085193	uncharacterized protein	CG34164	-4.23815	0.00432709	0.0827866	21	5	0.390513	0.209873
FBgn0085232	uncharacterized protein	CG34203	4.74583	4.54139e-18	2.09864e-15	97	474	5.58535	26.2376
FBgn0085285	uncharacterized protein	CG34256	-	0.0336166	0.331885	0	6	0	0.22568
FBgn0085319	uncharacterized protein	CG34290	2.52839	0.0348449	0.338176	8	21	0.232156	0.645803
FBgn0085386	uncharacterized protein	CG34357	-	0.00464266	0.0852928	9	0	0.037873	0
FBgn0085395	Shaw-like	Shawl	-	2.86152e-05	0.00133779	17	0	0.087739	0
FBgn0085400	uncharacterized protein	side-V	-2.623	0.00323827	0.0665092	41	16	0.214652	0.081568
FBgn0085483	uncharacterized protein	CG34454	-2.87484	0.0452806	0.401214	17	6	0.835897	0.274481
FBgn0085792	.	CR41509	-	7.44748e-07	5.39045e-05	23	0	0.573813	0
FBgn0085802	18S ribosomal RNA:CR41548	18SrRNA:CR41548	-2.31314	5.68186e-09	6.69289e-07	31087	13824	481.646	205.38
FBgn0086044	snoRNA:Me28S-U1688	snoRNA:Me28S-U1688	-	0.0336166	0.331885	0	6	0	1.28327
FBgn0086051	snoRNA:Me28S-U2134a	snoRNA:Me28S-U2134a	7.89927	0.0246349	0.280301	1	9	0.134783	3.50927
FBgn0086356	tumbleweed	tum	2.01392	0.000206646	0.00704547	96	199	1.25264	2.49959
FBgn0086519	Cuticular protein 47Eg	Cpr47Eg	-	0.0172979	0.216719	0	7	0	0.422416
FBgn0086695	humpty dumpty	hd	2.02739	0.00116034	0.0296628	57	119	0.777787	1.55632
FBgn0086913	Rab26	Rab26	-	0.00464266	0.0852928	9	0	0.073705	0
FBgn0087021	Spc25	Spc25	3.76174	3.13688e-06	0.000192294	18	70	0.574139	2.12032
FBgn0087040	alpha-Tubulin at 67C	alphaTub67C	3.00363	2.46891e-11	4.49454e-09	198	612	3.78129	11.2054
FBgn0250839	uncharacterized protein	CG2016	-	0.0172979	0.216719	7	0	0.153146	0
FBgn0250911	uncharacterized protein	CG42245	3.87327	1.54883e-07	1.26593e-05	23	92	0.13844	0.528986
FBgn0259099	Doublecortin-domain-containing echinoderm-microtubule-associated protein	DCX-EMAP	-	0.0336166	0.331885	6	0	0.042227	0
FBgn0259211	grainy head	grh	2.10786	0.020365	0.243711	17	37	0.076007	0.163219
FBgn0259223	uncharacterized protein	CG42323	3.18127	0.00179023	0.0422586	10	33	0.231882	0.78835
FBgn0259699	uncharacterized protein	CG42353	-2.99663	3.63002e-12	7.51978e-10	915	314	4.77517	1.56821
FBgn0259708	uncharacterized protein	CG42362	11.3121	6.89078e-41	8.27927e-38	86	1002	1.64679	18.685
FBgn0259709	uncharacterized protein	CG42363	-5.68735	4.17058e-24	2.78386e-21	747	135	14.5116	2.45496
FBgn0259717	uncharacterized protein	CG42371	2.95948	0.000389741	0.0119908	17	52	0.733593	2.19986
FBgn0259718	uncharacterized protein	CG42372	2.27819	0.00913405	0.138393	17	40	0.700483	1.63692
FBgn0259721	uncharacterized protein	CG42375	464.886	4.1123e-65	4.94092e-61	1	537	0.001269	14.2453
FBgn0259727	uncharacterized protein	CG42381	9.63028	0.00788025	0.128121	1	11	0.007867	0.137771
FBgn0259789	zelda	zld	2.03899	0.00147307	0.0359006	50	105	0.208895	0.428446
FBgn0259791	aurora borealis	bora	2.71502	9.31119e-05	0.00362052	30	84	0.457377	1.2401
FBgn0259821	uncharacterized protein	CG42402	-	0.000187	0.00641944	14	0	0.08672	0
FBgn0259849	Su(Ste):CR42418	Su(Ste):CR42418	-	0.0172979	0.216719	7	0	0.164995	0
FBgn0259989	uncharacterized protein	CG42486	28.9039	1.9951e-13	4.99399e-11	2	63	0.149334	2.43154
FBgn0259990	uncharacterized protein	CG42487	-2.76012	0.0397031	0.370943	19	7	0.323884	0.115695
FBgn0260011	Nimrod C4	NimC4	-	0.0172979	0.216719	0	7	0	0.138719
FBgn0260230	uncharacterized protein	CG42504	-	3.99443e-09	4.94774e-07	0	32	0	0.274726
FBgn0260231	uncharacterized protein	CG42505	-	5.32834e-05	0.00223846	16	0	0.14325	0
FBgn0260237	uncharacterized protein	BBIP1	-25.6739	5.23325e-07	3.92985e-05	28	1	0.308494	0.00372
FBgn0260390	uncharacterized protein	CG42516	-4.82294	5.76265e-10	8.44369e-08	113	24	1.82432	0.371216
FBgn0260399	greatwall	gwl	2.21799	5.30283e-06	0.000307795	138	315	1.36952	3.02202
FBgn0260453	uncharacterized protein	CG17140	-	0.0172979	0.216719	7	0	0.077339	0
FBgn0260475	uncharacterized protein	CG30059	-	2.45934e-10	3.93986e-08	0	37	0	0.644813
FBgn0260746	Ectoderm-expressed 3	Ect3	2.04601	3.46309e-06	0.000208045	429	903	5.92204	11.9617
FBgn0260780	wispy	wisp	3.33703	1.59102e-13	4.24801e-11	212	728	1.22997	4.0529
FBgn0260932	cutoff	cuff	2.03607	0.00315408	0.0650022	41	86	0.97767	1.96698
FBgn0260943	RNA-binding protein 6	Rbp6	3.94406	7.28479e-05	0.00294703	11	45	0.042593	0.155251
FBgn0260964	Vesicular monoamine transporter	Vmat	2.06554	0.00699046	0.116079	31	66	0.160593	0.619994
FBgn0260986	meiotic 38	mei-38	13.5262	1.93523e-41	2.84881e-38	53	739	1.09234	14.7851
FBgn0260991	Inner centromere protein	Incenp	2.32898	1.59064e-06	0.000106768	131	314	1.50872	3.73609
FBgn0261046	Down syndrome cell adhesion molecule 3	Dscam3	-	0.0336166	0.331885	0	6	0	0.019217
FBgn0261266	zucchini	zuc	2.31697	0.0370978	0.356015	10	24	0.268717	0.619386
FBgn0261290	Chemosensory protein A 84a	CheA84a	-	0.00464266	0.0852928	9	0	0.465674	0
FBgn0261363	Prophenoloxidase 3	PPO3	-	0.00242129	0.0528942	0	10	0	0.131188
FBgn0261381	Mitochondrial Transcription Factor B1	mtTFB1	-	0.000352487	0.011029	0	13	0	0.248274
FBgn0261385	scraps	scra	2.02655	3.66313e-05	0.00167348	164	342	1.18838	2.61851
FBgn0261504	Signal recognition particle 7SL RNA CR42652	7SLRNA:CR42652	-2.47004	8.66152e-08	7.76628e-06	406	169	41.9381	16.7175
FBgn0261508	uncharacterized protein	CG42656	2.66383	1.32365e-07	1.0968e-05	97	266	11.7171	30.8076
FBgn0261625	Glutaminase	GLS	3.06032	2.36484e-13	5.79869e-11	539	1697	5.9042	17.8496
FBgn0261648	spalt major	salm	9.21545	0.000243751	0.00813518	2	20	0.010104	0.096701
FBgn0261682	uncharacterized protein	CG42729	-	3.27725e-14	9.37527e-12	53	0	2.69738	0
FBgn0261698	slowpoke 2	SLO2	3.35423	0.00962572	0.143847	6	21	0.025637	0.082164
FBgn0261704	uncharacterized protein	CG42740	-	0.0336166	0.331885	6	0	0.042631	0
FBgn0261714	Calphotin	Cpn	-	0.0172979	0.216719	0	7	0	0.062333
FBgn0261839	pre-mod(mdg4)-Y	pre-mod(mdg4)-Y	3.77469	0.0419754	0.384401	3	12	0.027625	0.17473
FBgn0261842	pre-mod(mdg4)-AE	pre-mod(mdg4)-AE	-32.0642	1.18072e-08	1.25707e-06	35	1	0.579048	0.007112
FBgn0261843	pre-mod(mdg4)-W	pre-mod(mdg4)-W	-3.13999	0.000577021	0.0165463	43	14	0.597733	0.093196
FBgn0261929	5-hydroxytryptamine (serotonin) receptor 2B	5-HT2B	-3.04879	0.0191693	0.233826	21	7	0.102496	0.032761
FBgn0261973	snoRNA:Or-CD9a	snoRNA:Or-CD9a	-11.9803	0.00250381	0.0541484	13	1	3.79768	0.105336
FBgn0261987	Peroxinectin-like	Pxt	3.30003	1.72412e-13	4.40752e-11	235	798	2.66646	8.70561
FBgn0262008	uncharacterized protein	CG42826	2.09884	0.0181302	0.224748	18	39	0.390189	0.799566
FBgn0262112	shroud	sro	-	0.0336166	0.331885	6	0	0.159119	0
FBgn0262123	lethal (2) 41Ab	l(2)41Ab	-2.87723	0.00660661	0.111992	31	11	0.318915	0.104447
FBgn0262473	Toll	Tl	2.68949	2.78567e-07	2.17336e-05	78	216	0.468098	1.24594
FBgn0262532	.	CR43086	-4.97518	0.0103193	0.151388	15	3	0.438857	0.077871
FBgn0262538	uncharacterized protein	CG43092	3.33078	0.0384743	0.363518	4	14	0.128435	0.566599
FBgn0262539	uncharacterized protein	CG43093	-4.57223	0.000124562	0.00460494	36	8	2.33515	0.494444
FBgn0262608	uncharacterized protein	CG43134	2.79667	2.68047e-10	4.18257e-08	229	659	21.5758	59.77
FBgn0262823	hemotin	hemo	-	0.00464266	0.0852928	9	0	0.345253	0
FBgn0262849	.	CR43213	-	1.63617e-11	3.07165e-09	0	42	0	1.03805
FBgn0262851	.	CR43215	-	3.96752e-16	1.44454e-13	0	64	0	1.59061
FBgn0262852	.	CR43216	-	1.98699e-14	5.96843e-12	0	56	0	1.38367
FBgn0262901	CR43256	lncRNA:CR43256	-	0.00894141	0.135989	0	8	0	0.426067
FBgn0262970	.	CR43281	-	0.00894141	0.135989	8	0	0.189826	0
FBgn0262986	uncharacterized protein	CG43294	-	9.96168e-05	0.00378765	15	0	0.711137	0
FBgn0263232	Nuclear export factor 3	Nxf3	29.4363	1.84874e-25	1.30662e-22	5	155	0.017071	0.645459
FBgn0263314	uncharacterized protein	CG43400	2.71916	0.0452806	0.401214	6	17	0.327744	0.890269
FBgn0263458	snoRNA:CG43051-a	snoRNA:CG43051-a	-184.818	2.44225e-53	7.33592e-50	382	2	80.3088	0.253393
FBgn0263472	snoRNA:2R:9445205	snoRNA:2R:9445205	-2.75505	0.0140563	0.193013	27	10	5.46209	1.88515
FBgn0263493	.	CR43482	2.50192	4.3683e-05	0.00193672	45	116	3.9062	9.69046
FBgn0263586	CR43611	lncRNA:CR43611	2.65645	0.00607118	0.105871	12	33	0.920585	2.61669
FBgn0263748	uncharacterized protein	CG43673	2.45714	8.90489e-10	1.25873e-07	1503	3799	52.7116	127.808
FBgn0263973	javelin	jv	3.67752	2.09043e-09	2.73006e-07	43	163	0.209753	0.77665
FBgn0263983	uncharacterized protein	CG43732	7.35265	5.55867e-11	9.67933e-09	11	84	0.196791	0.44971
FBgn0263996	uncharacterized protein	CG43739	2.71263	6.02995e-10	8.7289e-08	249	695	1.57632	4.23294
FBgn0264272	multiple wing hairs	mwh	5.51808	1.77555e-29	1.77777e-26	1110	6301	9.57422	52.4091
FBgn0264326	DNA polymerase epsilon 255kD subunit	PolE1	2.47315	8.68673e-06	0.000472267	64	163	0.288523	0.702266
FBgn0264439	CR43857	lncRNA:CR43857	3.06016	0.0347041	0.337354	5	16	0.118429	0.363397
FBgn0264448	CR43866	asRNA:CR43866	-3.12386	8.66196e-05	0.00339595	61	20	1.02856	0.307863
FBgn0264501	CR43900	lncRNA:CR43900	10.6399	3.64988e-08	3.56531e-06	4	45	0.160881	1.79009
FBgn0264541	uncharacterized protein	CG43920	3.83053	0.00285251	0.0597089	6	24	0.620131	2.48553
FBgn0264617	CR43957	asRNA:CR43957	-	0.00242129	0.0528942	10	0	0.262509	0
FBgn0264742	uncharacterized protein	CG44000	-3.38557	4.65094e-16	1.64356e-13	3002	912	40.0832	11.6355
FBgn0264743	uncharacterized protein	CG44001	3.0398	8.14086e-14	2.27471e-11	952	2977	12.598	38.1522
FBgn0264745	.	CR44003	-	0.0336166	0.331885	6	0	0.099554	0
FBgn0264834	CR44042	lncRNA:CR44042	2.79714	0.00718023	0.118341	10	29	0.307873	0.858395
FBgn0264845	Thioester-containing protein 5	Tep5Psi	-	0.00464266	0.0852928	0	9	0	0.071142
FBgn0264876	CR44067	asRNA:CR44067	-	0.0336166	0.331885	0	6	0	0.248723
FBgn0264902	CR44093	asRNA:CR44093	-	0.0172979	0.216719	7	0	0.467367	0
FBgn0264906	CR44097	lncRNA:CR44097	-3.04879	0.0191693	0.233826	21	7	1.16199	0.335864
FBgn0264907	uncharacterized protein	CG44098	2.82331	2.00967e-07	1.6315e-05	65	189	0.545909	1.45928
FBgn0264942	CR44111	lncRNA:CR44111	-	0.0336166	0.331885	0	6	0	0.251479
FBgn0264998	CR44149	lncRNA:CR44149	4.63675	0.0443061	0.396341	2	10	0.097486	0.460422
FBgn0265001	pickpocket 18	ppk18	-7.27801	0.000339552	0.0108503	22	3	0.401568	0.047498
FBgn0265017	CR43751	lncRNA:CR43751	3.77469	0.0419754	0.384401	3	12	0.018156	0.104198
FBgn0265047	flagrante delicto Y	FDY	-	2.45896e-16	9.23262e-14	63	0	1.73181	0
FBgn0265102	Outer segment 1	Oseg1	2.01243	0.00377496	0.0750857	41	85	0.262888	0.528555
FBgn0265104	CR44206	lncRNA:CR44206	-	0.0336166	0.331885	6	0	0.072532	0
FBgn0265318	CR44291	asRNA:CR44291	-	0.00894141	0.135989	8	0	0.292481	0
FBgn0265362	uncharacterized protein	CG44303	3.80233	0.0161862	0.212311	4	16	0.310652	1.12149
FBgn0265447	CR44347	lncRNA:CR44347	-	0.00242129	0.0528942	0	10	0	0.152787
FBgn0265542	CR44392	lncRNA:CR44392	-	2.86152e-05	0.00133779	17	0	0.53652	0
FBgn0265635	CR44442	lncRNA:CR44442	2.79714	0.00718023	0.118341	10	29	0.236388	0.636619
FBgn0265717	CR44524	lncRNA:CR44524	-	0.00894141	0.135989	8	0	0.565551	0
FBgn0265767	zydeco	zyd	2.45129	0.000172356	0.0061268	38	96	0.415608	1.41186
FBgn0265931	CR44720	lncRNA:CR44720	3.56655	0.0250426	0.281729	4	15	0.18474	0.708102
FBgn0266001	CR44775	lncRNA:CR44775	3.42341	0.00127928	0.0317779	9	32	0.27297	0.96504
FBgn0266042	CR44807	asRNA:CR44807	-2.17652	0.0299068	0.321749	34	16	0.435565	0.201887
FBgn0266174	pre-mod(mdg4)-L	pre-mod(mdg4)-L	-2.41503	0.000335547	0.0107509	80	34	0.677551	0.27379
FBgn0266176	pre-mod(mdg4)-J	pre-mod(mdg4)-J	5.73573	1.76491e-05	0.000865526	6	36	0.046224	0.32081
FBgn0266227	CR44922	lncRNA:CR44922	-2.3336	0.00826295	0.132904	41	18	0.497663	0.211963
FBgn0266243	CR44938	lncRNA:CR44938	2.61199	0.000535418	0.0155388	23	62	0.486082	1.24847
FBgn0266279	CR44964	lncRNA:CR44964	-	0.0336166	0.331885	0	6	0	0.095808
FBgn0266309	CR44974	lncRNA:CR44974	-	0.0172979	0.216719	0	7	0	0.259238
FBgn0266317	CR44982	asRNA:CR44982	-	0.0172979	0.216719	7	0	0.379622	0
FBgn0266327	CR44992	asRNA:CR44992	-	0.00894141	0.135989	0	8	0	0.122275
FBgn0266347	nicotinic Acetylcholine Receptor alpha4	nAChRalpha4	2.87501	3.70027e-05	0.00168404	29	86	0.189144	0.447301
FBgn0266350	CR44999	lncRNA:CR44999	50.1048	1.64506e-45	2.82363e-42	7	367	0.103952	5.36017
FBgn0266354	uncharacterized protein	CG45002	-	0.00242129	0.0528942	0	10	0	0.040189
FBgn0266365	CR45013	lncRNA:CR45013	8.76477	0.0139512	0.19245	1	10	0.052928	0.505516
FBgn0266393	.	CR45033	4.27389	0.00664724	0.111992	4	18	0.217239	1.22511
FBgn0266397	CR45037	lncRNA:CR45037	-	0.0336166	0.331885	0	6	0	0.377307
FBgn0266405	CR45045	CG45045	2.2555	0.0285161	0.310908	12	28	1.47734	3.25282
FBgn0266429	Allatostatin A receptor 1	AstA-R1	3.80233	0.0161862	0.212311	4	16	0.03338	0.125577
FBgn0266488	uncharacterized protein	CG45087	-	0.0336166	0.331885	6	0	0.067951	0
FBgn0266521	stathmin	stai	2.13718	4.09944e-06	0.000242634	211	464	3.45912	7.34857
FBgn0266538	uncharacterized protein	CG45099	-21.1093	8.426e-06	0.000462276	23	1	0.34192	0.003056
FBgn0266621	CR45128	lncRNA:CR45128	-	0.0336166	0.331885	0	6	0	0.250353
FBgn0266678	CR45168	lncRNA:CR45168	-	0.0336166	0.331885	0	6	0	0.468683
FBgn0266681	CR45171	asRNA:CR45171	3.62943	0.0101133	0.148617	5	19	0.140386	0.540495
FBgn0266687	CR45177	lncRNA:CR45177	-	0.00126829	0.031681	11	0	0.737276	0
FBgn0266692	CR45182	asRNA:CR45182	-	0.0336166	0.331885	6	0	0.300833	0
FBgn0266731	CR45204	lncRNA:CR45204	2.82611	0.00010848	0.00408587	24	70	0.365232	1.0609
FBgn0266744	CR45217	lncRNA:CR45217	-3.43559	0.0231566	0.269496	17	5	0.63801	0.143933
FBgn0266819	CR45281	asRNA:CR45281	-2.75505	0.0140563	0.193013	27	10	0.140491	0.047559
FBgn0266838	CR45300	asRNA:CR45300	13.0923	0.000794618	0.021503	1	15	0.016107	1.26308
FBgn0266911	CR45371	asRNA:CR45371	-4.8962	0.0443061	0.396341	10	2	0.190235	0.036592
FBgn0266974	CR45425	lncRNA:CR45425	-	0.0336166	0.331885	0	6	0	0.273704
FBgn0266994	CR45445	asRNA:CR45445	-4.84007	0.00117769	0.0300424	24	5	0.931573	0.150786
FBgn0267030	CR45474	lncRNA:CR45474	-	0.00894141	0.135989	8	0	0.541716	0
FBgn0267126	CR45566	lncRNA:CR45566	-	0.0172979	0.216719	0	7	0	0.436097
FBgn0267195	CR45635	lncRNA:CR45635	2.48677	0.00691861	0.115294	14	36	0.684387	1.72659
FBgn0267252	G protein subunit gamma at 30A	Ggamma30A	6.85048	1.06719e-16	4.1362e-14	27	191	0.924015	5.15039
FBgn0267429	uncharacterized protein	lovit	-	0.000667207	0.0183864	0	12	0	0.165753
FBgn0267435	chaoptin	chp	-	0.0172979	0.216719	0	7	0	0.041441
FBgn0267457	CR45807	asRNA:CR45807	-	0.0172979	0.216719	0	7	0	0.12189
FBgn0267498	18S ribosomal RNA:CR45838	18SrRNA:CR45838	-2.32526	4.56713e-09	5.43307e-07	33845	14972	524.372	222.425
FBgn0267501	18S ribosomal RNA:CR45841	18SrRNA:CR45841	-2.28087	1.00228e-08	1.12546e-06	29753	13418	460.973	199.336
FBgn0267507	ribosomal RNA primary transcript:CR45847	pre-rRNA:CR45847	-2.71274	4.32547e-10	6.41612e-08	736	279	2.80141	1.0183
FBgn0267511	28S ribosomal RNA pseudogene:CR45851	28SrRNA-Psi:CR45851	-2.07785	3.58626e-07	2.74452e-05	17950	8886	322.387	153.022
FBgn0267521	18S ribosomal RNA pseudogene:CR45861	18SrRNA-Psi:CR45861	-2.03096	1.10854e-06	7.69891e-05	4026	2039	64.3372	31.2389
FBgn0267601	CR45939	lncRNA:CR45939	55.0025	1.43914e-23	9.10065e-21	2	120	0.011028	1.26001
FBgn0267614	CR45952	asRNA:CR45952	-3.05335	0.0120982	0.171617	24	8	0.455142	0.146822
FBgn0267648	pre-mod(mdg4)-G	pre-mod(mdg4)-G	-	9.51107e-17	3.94053e-14	65	0	0.429313	0
FBgn0267697	CR46033	asRNA:CR46033	-11.0674	0.00444385	0.0843489	12	1	0.3499	0.029317
FBgn0267702	CR46035	lncRNA:CR46035	2.35782	0.0425388	0.388377	9	22	0.145478	0.339494
FBgn0267703	CR46036	lncRNA:CR46036	6.26484	0.000910749	0.0239445	3	20	0.054563	0.515434
FBgn0267708	CR46041	lncRNA:CR46041	4.63675	0.0443061	0.396341	2	10	0.12364	0.589269
FBgn0267727	Pendulin	Pen	2.27704	1.19938e-07	1.00773e-05	394	923	4.72062	10.6153
FBgn0267730	CR46061	lncRNA:CR46061	-	7.44748e-07	5.39045e-05	0	23	0	0.556898
FBgn0267758	CR46089	asRNA:CR46089	-3.55093	2.53424e-05	0.00120351	59	17	0.357116	0.096579
FBgn0267913	CR46194	lncRNA:CR46194	-2.20069	5.39186e-05	0.00225725	182	85	2.59888	1.39542
FBgn0267914	CR46195	asRNA:CR46195	-2.1844	0.0339961	0.333985	32	15	1.24718	0.576264
FBgn0267923	CR46204	lncRNA:CR46204	3.33078	0.0384743	0.363518	4	14	0.062632	0.219126
FBgn0267977	maternal haploid	mh	3.65286	9.95856e-07	6.9972e-05	22	83	0.289493	1.04642
FBgn0267978	apterous	ap	-4.05912	0.00128011	0.0317779	28	7	0.202861	0.043227
FBgn0267995	CR46262	asRNA:CR46262	-	0.00894141	0.135989	8	0	0.496206	0
FBgn0283440	sisters on the loose	solo	-	0.000667207	0.0183864	0	12	0	0.105882
FBgn0283442	vasa	vas	2.16877	0.000251338	0.00827565	60	134	0.803469	1.76399
FBgn0283451	broad	br	-7.79816	0.00200946	0.0460758	16	2	0.056612	0.006035
FBgn0283480	Alkaline phosphatase 2	Alp2	3.16431	1.13499e-07	9.67158e-06	46	150	0.806261	2.5204
FBgn0283545	vilya	vilya	-	0.0172979	0.216719	7	0	0.261632	0
FBgn0284222	uncharacterized protein	CG46306	4.45418	1.85335e-06	0.000122352	13	60	0.179317	0.788436
FBgn0284223	uncharacterized protein	CG46307	-	2.1373e-48	5.13594e-45	290	0	1.94123	0
FBgn0284235	uncharacterized protein	CG46319	2.34069	4.2761e-09	5.16893e-07	3875	9330	26.4458	61.1738
FBgn0284237	uncharacterized protein	CG46321	-	0.000187	0.00641944	0	14	0	0.243006
FBgn0285992	hairpin RNA:CR46342	hpRNA:CR46342	107.432	1.69185e-25	1.27047e-22	1	124	0.004289	0.568848
