# Supplementary material for: Biogenic action of Lactobacillus plantarum SBT2227 promotes sleep in Drosophila melanogaster
Source: iScience. 2022 Jun 17;25(7):104626. doi: 10.1016/j.isci.2022.104626 (PMC9257349; doi:10.1016/j.isci.2022.104626)
Supplement: Table S2. Summary of statistical analyses, related to STAR Methods [file mmc3.xlsx]

## Sheet: Figure 1
Statistical data for Figure 1
					n	median	IQR	Shapiro-Wilk test		Wilcoxon-Mann-Whitney test			effect size
								W	p	z	p	adj. p	r
	B	Amount of sleep during daytime (ZT0-12)	Day1	control	96	307.5	151.75	0.97358	0.04939	3.25333	0.0010656	0.00319681
				SBT2227	96	262	143.25	0.9766	0.08344				0.332042
			Day2	control	96	256.5	141	0.98573	0.3866	0.876649	0.381866	1
				SBT2227	96	246.5	154	0.98831	0.5612				0.0894726
			Day3	control	96	262.5	140.75	0.9826	0.2339	0.544171	0.587565	1
				SBT2227	96	253.5	133.75	0.9869	0.4607				0.0555392
	C	Amount of sleep during nighttime (ZT12-24)	Day1	control	96	584.5	85	0.81245	1.055e-09	-1.94945	0.0511721	0.153516
				SBT2227	96	606.5	88.25	0.7716	6.583e-11				0.198965
			Day2	control	96	547	108	0.8149	1.261e-09	-4.54306	4.04182e-06	1.21255e-05
				SBT2227	96	602	112	0.86237	5.659e-08				0.463674
			Day3	control	96	537.5	86	0.80093	4.648e-10	-2.63778	0.00815787	0.0244736
				SBT2227	96	582	126	0.85288	2.493e-08				0.269217
	D	Amount of sleep during ZT12-15	Day1	control	96	90.5	45.75	0.9431	0.0004054	-2.03663	0.0415674	0.124702
				SBT2227	96	97	57.75	0.95506	0.002351				0.207862
			Day2	control	96	85	59.25	0.94683	0.0006897	-5.34097	4.84422e-08	1.45327e-07
				SBT2227	96	126.5	57.75	0.93633	0.0001604				0.54511
			Day3	control	96	79	56.25	0.9725	0.04094	-5.41883	3.01196e-08	9.03588e-08
				SBT2227	96	121	64.25	0.95145	0.00136				0.553057
	E	Amount of sleep during ZT15-24	Day1	control	96	485	65	0.80397	5.752e-10	-1.08966	0.276836	0.830509
				SBT2227	96	498	67.5	0.70427	1.306e-12				0.111213
			Day2	control	96	458	91.75	0.80683	7.042e-10	-2.36499	0.017826	0.0534781
				SBT2227	96	479.5	79.25	0.83879	7.829e-09				0.241375
			Day3	control	96	457.5	71.5	0.80591	6.598e-10	0.118184	0.906654	1
				SBT2227	96	459	93.5	0.81913	1.722e-09				0.0120621
	F	Sleep latency	Day1	control	96	84.5	49.75	0.81219	1.035e-09	2.08399	0.0370187	0.111056
				SBT2227	96	77	62	0.67648	3.681e-13				0.212696
			Day2	control	96	88	58	0.84957	1.889e-08	5.42894	2.82906e-08	8.48718e-08
				SBT2227	96	48	58.5	0.58917	5.603e-15				0.554089
			Day3	control	96	93.5	64	0.38822	2.2e-16	5.43028	2.80593e-08	8.41778e-08
				SBT2227	96	49.5	55.75	0.79934	4.162e-10				0.554226
	G	Sleep bout length	Day1	control	96	31	42.375	0.66469	1.73e-13	-1.9151	0.0554347	0.166304
				SBT2227	96	44	83.75	0.60403	1.273e-14				0.195459
			Day2	control	96	27.5	32.25	0.76134	3.457e-11	-0.70657	0.4811	1.4433
				SBT2227	96	27.5	41.25	0.45465	2.2e-16				0.072114
			Day3	control	96	25.25	21.875	0.33206	2.2e-16	1.12638	0.260932	0.782796
				SBT2227	96	23.5	25.5	0.68919	5.92e-13				0.11496
	H	Number of sleep bouts	Day1	control	96	10	7.25	0.94729	0.0007369	2.22771	0.0257121	0.0771363
				SBT2227	96	8	8	0.91868	1.913e-05				0.227364
			Day2	control	96	12	8	0.95556	0.002538	0.434521	0.665077	1
				SBT2227	96	10	11	0.9453	0.0005537				0.0443481
			Day3	control	96	12	7.25	0.97453	0.05819	-1.16938	0.243118	0.729354
				SBT2227	96	13	8	0.9649	0.0113				0.11935

## Sheet: Figure 2
Statistical data for Figure 2
					n	median	IQR	Shapiro-Wilk test		Wilcoxon-Mann-Whitney test
								W	p	z	p	adj. p
	B	Activity counts during daytime (ZT0-12)	Day1	control	96	417	159.25	0.95505	0.002347	-1.19484	0.232982	0.698945
				SBT2227	96	449.5	182.5	0.88733	5.832e-07
			Day2	control	96	449	183	0.9635	0.00898	1.05588	0.292037	0.876111
				SBT2227	96	416.5	148	0.96123	0.006215
			Day3	control	96	419	197.25	0.9401	0.0002672	1.07146	0.284959	0.854876
				SBT2227	96	414.5	178.5	0.98697	0.4657
	C	Activity counts during nighttime (ZT12-24)	Day1	control	96	285.5	232.75	0.88519	4.723e-07	2.48446	0.0127712	0.0383137
				SBT2227	96	249.5	206.75	0.74335	1.167e-11
			Day2	control	96	341.5	247.25	0.79161	2.449e-10	5.09229	2.0948e-07	6.2844e-07
				SBT2227	96	235.5	195.25	0.89492	1.258e-06
			Day3	control	96	361	225.25	0.79074	2.31e-10	4.62478	2.66327e-06	7.98981e-06
				SBT2227	96	236.5	204.25	0.83987	8.535e-09
	D	Activity index during daytime (ZT0-12)	Day1	control	96	1.02199	0.314242	0.97508	0.0641	2.00131	0.0452587	0.135776
				SBT2227	96	0.965502	0.307219	0.91956	1.932e-05
			Day2	control	96	0.974605	0.328768	0.97789	0.1044	2.24027	0.0248835	0.0746505
				SBT2227	96	0.878859	0.240524	0.93041	7.394e-05
			Day3	control	96	0.910254	0.395487	0.94828	0.0008505	1.81429	0.0696689	0.209007
				SBT2227	96	0.882948	0.233431	0.92715	4.89e-05
	E	Activity index during nighttime (ZT12-24)	Day1	control	96	2.13099	0.594072	0.98959	0.6596	2.24416	0.024673	0.0740191
				SBT2227	96	1.94511	0.67254	0.97279	0.04305
			Day2	control	96	2.09765	0.627206	0.98225	0.2205	2.18702	0.0286109	0.0858327
				SBT2227	96	1.8446	0.794227	0.95188	0.00145
			Day3	control	96	2.04256	0.635634	0.98095	0.1769	4.78963	1.12138e-06	3.36415e-06
				SBT2227	96	1.67473	0.562661	0.9543	0.002093

## Sheet: Figure 3
Statistical data for Figure 3
					n	median	IQR	Shapiro-Wilk test		Kruskal-Wallis rank sum test
								W	p	chi-squared	df	p
	C	Amount of sleep during daytime on 3rd day	CC	control	59	240	197.75	0.95549	0.03049	5.0395	3	0.1689
				SBT2227	58	304	175	0.91403	0.0005603
			ABT	control	60	304.5	158.75	0.9637	0.08022
				SBT2227	60	292	168.5	0.82291	7.43e-07
	D	Amount of sleep during nighttime on 3rd day	CC	control	58	555.5	127.25	0.99003	0.9156	12.109	3	0.00702
				SBT2227	58	596.5	87	0.825	8.44e-07
			ABT	control	60	555.5	108.25	0.9072	0.0003097
				SBT2227	60	569.5	143.5	0.85725	6.825e-06
	E	Amount of sleep during ZT12-15 on 3rd day	CC	control	58	80	77.5	0.97784	0.3441	29.712	3	1.586e-06
				SBT2227	58	120	68.25	0.81907	4.169e-07
			ABT	control	60	70.5	49.25	0.98696	0.7711
				SBT2227	60	102	69.5	0.89611	9.52e-05
	F	Sleep latency on 3rd day	CC	control	58	88.5	75.5	0.97119	0.1669	30.166	3	1.273e-06
				SBT2227	58	49	69	0.88703	4.574e-05
			ABT	control	60	105	49.75	0.96859	0.1245
				SBT2227	59	64	73	0.95192	0.01919
	Dwass-Steele-Critchlow-Frigner test
					W	p
	C	Amount of sleep during daytime on 3rd day	CC_control	CC_SBT2227	3.233	0.101319
				ABT_control	2.27249	0.375044
				ABT_SBT2227	2.7102	0.221253
			CC_SBT2227	ABT_control	-0.902154	0.919913
				ABT_SBT2227	-0.540532	0.981011
			ABT_control	ABT_SBT2227	0.322896	0.995823
	D	Amount of sleep during nighttime on 3rd day	CC_control	CC_SBT2227	4.04903	0.0218463
				ABT_control	-0.0685178	0.999959
				ABT_SBT2227	1.29423	0.797043
			CC_SBT2227	ABT_control	-4.40039	0.0100762
				ABT_SBT2227	-2.85111	0.182131
			ABT_control	ABT_SBT2227	1.52543	0.703011
	E	Amount of sleep during ZT12-15 on 3rd day	CC_control	CC_SBT2227	5.28748	0.00106378
				ABT_control	-0.970833	0.902388
				ABT_SBT2227	2.48206	0.295478
			CC_SBT2227	ABT_control	-7.26782	1.65081e-06
				ABT_SBT2227	-3.25115	0.09835
			ABT_control	ABT_SBT2227	4.11648	0.0189443
	F	Sleep latency on 3rd day	CC_control	CC_SBT2227	-4.69366	0.00500722
				ABT_control	2.10514	0.444674
				ABT_SBT2227	-2.55591	0.269929
			CC_SBT2227	ABT_control	7.30556	1.43069e-06
				ABT_SBT2227	2.50983	0.28565
			ABT_control	ABT_SBT2227	-5.10034	0.00176841

## Sheet: Figure 4
Statistical data for Figure 4
				n	median	IQR	Shapiro-Wilk test		Kruskal-Wallis rank sum test
							W	p	chi-squared	df	p
	A	Amount of sleep during ZT12-15 on 3rd day	control	96	96	55	0.96411	0.009935	35.38	3	1.013e-07
			unheated	95	127	51	0.95181	0.001537
			heat-treated	96	121.5	61.3	0.94741	0.0007501
			autoclaved	95	127	56.5	0.94484	0.0005588
	B	Sleep latency on 3rd day	control	96	72	55.25	0.74194	1.075e-11	43.489	3	1.938e-09
			unheated	95	30	43.5	0.88591	5.669e-07
			heat-treated	96	28.5	48.25	0.75256	2.021e-11
			autoclaved	95	38	51	0.91362	1.063e-05
	Dwass-Steele-Critchlow-Frigner test
					W	p
	A	Amount of sleep during ZT12-15 on 3rd day	Control	unheated	7.41973	9.27349e-07
				heat-treated	6.18465	7.22689e-05
				autoclaved	6.79791	9.139e-06
			unheated	heat-treated	0.908987	0.918221
				autoclaved	0.863902	0.928757
			heat-treated	autoclaved	-0.0536885	0.999981
	B	Amount of sleep during ZT12-15 on 3rd day	Control	unheated	-7.92198	1.27377e-07
				heat-treated	-7.80468	2.04565e-07
				autoclaved	-6.44437	3.08602e-05
			unheated	heat-treated	1.0146	0.89024
				autoclaved	-1.56565	0.685232
			heat-treated	autoclaved	-2.2569	0.381092

## Sheet: Figure 5
Statistical data for Figure 5
				n	median	IQR	Shapiro-Wilk test		Kruskal-Wallis rank sum test
							W	p	chi-squared	df	p
	A	Amount of sleep during ZT12-15 on 3rd day	Control	95	94	62.5	0.973	0.04657	41.339	4	2.287e-08
			Uncrushed	96	119.5	51.5	0.95675	0.003052
			Crushed	96	122	55.5	0.96508	0.01164
			Supernatant	95	126	50	0.9518	0.001534
			Precipitate	95	106	53	0.97775	0.1056
	B	Sleep latency on 3rd day	Control	95	71	58.5	0.82906	4.175e-09	41.603	4	2.016e-08
			Uncrushed	96	40.5	48.25	0.91083	7.011e-06
			Crushed	96	35	50.25	0.83729	6.948e-09
			Supernatant	95	38	46.5	0.92965	7.311e-05
			Precipitate	95	58	61.5	0.95957	0.005054
	Dwass-Steele-Critchlow-Frigner test
					W	p
	A	Amount of sleep during ZT12-15 on 3rd day	Control	Uncrushed	6.70143	2.1298e-05
				Crushed	6.94761	8.89788e-06
				Supernatant	6.78972	1.56056e-05
				Precipitate	2.74649	0.29536
			Uncrushed	Crushed	-0.31042	0.999492
				Supernatant	-0.111077	0.999992
				Precipitate	4.18571	0.0256239
			Crushed	Supernatant	-0.286948	0.999626
				Precipitate	-4.60767	0.00988953
			Supernatant	Precipitate	4.53778	0.0116626
	B	Amount of sleep during ZT12-15 on 3rd day	Control	Uncrushed	-6.58511	3.17531e-05
				Crushed	-6.89598	1.07198e-05
				Supernatant	-6.20778	0.000110963
				Precipitate	-2.27441	0.49242
			Uncrushed	Crushed	0.619067	0.992414
				Supernatant	-0.572091	0.994399
				Precipitate	-4.91157	0.00468192
			Crushed	Supernatant	1.09787	0.937572
				Precipitate	5.29096	0.00171753
			Supernatant	Precipitate	-4.37181	0.0170544

## Sheet: Figure 7
Statistical data for Figure 7
					n	median	IQR	Shapiro-Wilk test		Wilcoxon-Mann-Whitney test
								W	p	z	p
	A	Amount of sleep during ZT12-15 on 3rd day	Act-Gal4 >MipRNAi	Control	41	156	48	0.80631	7.453e-06	1.45645	0.146579
				SBT2227	41	133	74	0.86923	2.2e-16
			Act-Gal4 >AstCRNAi	Control	61	125	72	0.91459	0.0004175	-2.3411	0.0189159
				SBT2227	60	153	38.25	0.86923	2.2e-16
			Act-Gal4 >CCHa1RNAi	Control	29	158	36	0.8758	0.002707	0.857315	0.396136
				SBT2227	30	154	50.5	0.86923	2.2e-16
			Act-Gal4 >CCHa2RNAi	Control	65	162	14	0.70329	3.627e-10	-2.17741	0.0292035
				SBT2227	64	165.5	16.25	0.86923	2.2e-16
			Act-Gal4 >Dh31RNAi	Control	17	104	78	0.90491	0.08209	-2.27519	0.0220013
				SBT2227	17	124	38	0.86923	2.2e-16
			Act-Gal4 >NPFRNAi	Control	12	162.5	16.5	0.91542	0.2502	-0.131988	0.909955
				SBT2227	10	164	34	0.86923	2.2e-16
	B	Sleep latency on 3rd day	Act-Gal4 >MipRNAi	Control	41	14	13	0.93363	0.01909	0.0789082	0.939288
				SBT2227	41	16	13	0.52972	2.2e-16
			Act-Gal4 >AstCRNAi	Control	61	13	10	0.5535	2.432e-12	2.24989	0.0241659
				SBT2227	60	8.5	11.25	0.52972	2.2e-16
			Act-Gal4 >CCHa1RNAi	Control	29	10	19	0.78389	4.352e-05	-1.60848	0.108959
				SBT2227	30	13	31.75	0.52972	2.2e-16
			Act-Gal4 >CCHa2RNAi	Control	65	15	9	0.84359	9.029e-07	2.68525	0.00698258
				SBT2227	64	12	9.25	0.52972	2.2e-16
			Act-Gal4 >Dh31RNAi	Control	17	23	15	0.62541	1.854e-05	0.637741	0.534107
				SBT2227	17	22	13	0.52972	2.2e-16
			Act-Gal4 >NPFRNAi	Control	12	12	5.5	0.7593	0.003348	0.593946	0.569499
				SBT2227	10	12	14.75	0.52972	2.2e-16
	C	Amount of sleep during ZT12-15 on 3rd day	tub5-GS-Gal4 >AstARNAi	Control	83	124	47	0.96683	0.03053	-2.7154	0.00641586
				SBT2227	81	145	50	0.92101	2.2e-16
			tub5-GS-Gal4 >MipRNAi	Control	63	135	51.5	0.91788	0.0004529	-3.83616	9.92642e-05
				SBT2227	63	160	23.5	0.92101	2.2e-16
			tub5-GS-Gal4 >CCHa1RNAi	Control	80	113	42	0.97839	0.1937	-2.93042	0.00322314
				SBT2227	78	130	29.75	0.92101	2.2e-16
			tub5-GS-Gal4 >NPFRNAi	Control	66	129	40.25	0.91789	0.000327	-0.557107	0.579419
				SBT2227	65	135	43	0.96572	0.0685
	D	Sleep latency on 3rd day	tub5-GS-Gal4 >AstARNAi	Control	83	30	39.5	0.9136	3.52e-05	2.27491	0.0226851
				SBT2227	81	20	28	0.78665	2.2e-16
			tub5-GS-Gal4 >MipRNAi	Control	63	28	32.5	0.91975	0.0005407	5.1769	9.10544e-08
				SBT2227	63	15	14.5	0.78665	2.2e-16
			tub5-GS-Gal4 >CCHa1RNAi	Control	80	55	38.75	0.98496	0.472	3.48178	0.000443915
				SBT2227	78	39.5	28	0.78665	2.2e-16
			tub5-GS-Gal4 >NPFRNAi	Control	66	42.5	37.75	0.89079	2.833e-05	1.86954	0.0615589
				SBT2227	65	34	34	0.90763	0.0001397

## Sheet: Figure S1
Statistical data for Figure S1
		n	Relative amount to control group		Shapiro-Wilk test		F-test			Student's t-test
			mean	SD	W	p	F	df(numenator df, denominator df)	p	t	df	p
	control	5	1	0.130727	0.93447	0.6272	0.51031	4, 5	0.5343	0.2196	9	0.8311
	SBT2227	6	0.978477	0.183	0.89954	0.3712

## Sheet: Figure S2
Statistical data for Figure S2
					n	median	IQR	mean	SD	Shapiro-Wilk test		Wilcoxon-Mann-Whitney test			F-test		Welch's t-test
										W	p	z	p	adj. p	F	p	t	p	adj. p
	B	Amount of sleep during daytime (ZT0-12)	Day1	control	96	452	121.75	441.76	94.2563	0.97901	0.1268	-	-	-	1.56628	0.0298605	-1.44824	0.149278	0.447835
				SBT2227	96	466.5	95	459.594	75.314	0.97739	0.09574
			Day2	control	96	369.5	113.75	385.635	87.1259	0.98636	0.4254	-	-	-	0.996914	0.988013	-4.16492	4.72213e-05	0.000141664
				SBT2227	96	444	116.5	438.052	87.2607	0.97786	0.1039
			Day3	control	96	359	112.5	365.579	87.114	0.9902	0.7133	-	-	-	0.957663	0.834194	-5.26315	3.82268e-07	1.1468e-06
				SBT2227	96	438	123.5	432.656	89.0187	0.98454	0.3212
	C	Amount of sleep during nighttime (ZT12-24)	Day1	control	96	540	82.5	524.833	76.447	0.92659	4.558e-05	-0.758476	0.449419	1	-	-	-	-	-
				SBT2227	96	541.5	110	536.615	76.4856	0.98067	0.1687
			Day2	control	96	506	96.25	493.396	99.8971	0.96301	0.008768	-5.68072	5.73746e-09	1.72124e-08	-	-	-	-	-
				SBT2227	96	567.5	84.5	567.042	67.8034	0.98603	0.4052
			Day3	control	96	496	118.5	489.895	85.1745	0.97904	0.1316	-4.93608	5.03587e-07	1.51076e-06	-	-	-	-	-
				SBT2227	96	560.5	111.5	552.854	81.1514	0.96064	0.005649
	D	Amount of sleep during ZT12-15	Day1	control	96	116	48.75	106.531	38.8145	0.94588	0.0006016	0.766298	0.444749	1	-	-	-	-	-
				SBT2227	96	108	61.5	102.948	38.6243	0.97212	0.03833
			Day2	control	96	117.5	42.25	112.896	35.5135	0.95223	0.001635	-3.28751	0.000940983	0.00282295	-	-	-	-	-
				SBT2227	96	134	38.25	128.646	30.4299	0.94017	0.0002697
			Day3	control	96	119	49	111.6	31.9519	0.95735	0.003572	-3.60251	0.000282037	0.00084611	-	-	-	-	-
				SBT2227	96	132.5	36.25	128.26	28.2199	0.95271	0.001643
	E	Amount of sleep during ZT15-24	Day1	control	96	424.5	60.75	418.302	52.9449	0.9531	0.001744	-1.79749	0.0723103	0.216931	-	-	-	-	-
				SBT2227	96	441.5	70	433.667	53.0346	0.98539	0.3673
			Day2	control	96	385	81.75	380.5	74.1455	0.97902	0.1312	-5.92754	1.10316e-09	3.30948e-09	-	-	-	-	-
				SBT2227	96	439.5	77.5	438.396	51.7812	0.97558	0.06984
			Day3	control	96	378	92.5	378.295	66.3971	0.98796	0.543	-4.7032	1.76781e-06	5.30344e-06	-	-	-	-	-
				SBT2227	96	432.5	100	424.594	64.5502	0.9569	0.003127
	F	Sleep latency	Day1	control	96	37	47.5	46.1562	35.9539	0.88503	4.647e-07	-1.32094	0.187175	0.561524	-	-	-	-	-
				SBT2227	96	44	40.5	50.1771	33.5449	0.92739	5.039e-05
			Day2	control	96	31	40	42.1368	29.1867	0.90796	5.623e-06	1.75956	0.0785717	0.235715	-	-	-	-	-
				SBT2227	96	28.5	32.75	33.9896	23.5602	0.9204	2.137e-05
			Day3	control	96	34	32.5	41.9368	27.8158	0.89194	1.034e-06	2.66025	0.00762358	0.0228707	-	-	-	-	-
				SBT2227	96	26.5	25.25	31.625	21.4237	0.91471	1.093e-05
	G	Sleep bout length	Day1	control	96	16	9	17.3698	7.42763	0.88481	4.552e-07	-1.02809	0.304951	0.914853	-	-	-	-	-
				SBT2227	96	17	8.125	19.1146	11.3231	0.64968	8.399e-14
			Day2	control	96	13	5	14.2737	5.60858	0.84991	2.206e-08	-2.99171	0.00265186	0.00795559	-	-	-	-	-
				SBT2227	96	15	8	18.0677	11.4725	0.62665	2.889e-14
			Day3	control	96	13	6	14.3421	6.93214	0.75937	3.569e-11	-1.49011	0.136611	0.409834	-	-	-	-	-
				SBT2227	96	13	7	16.5521	12.7305	0.50776	2.239e-16
	H	Number of sleep bouts	Day1	control	96	22	7.25	22.0625	6.25058	0.973	0.04466	-0.739995	0.460564	1	-	-	-	-	-
				SBT2227	96	22.5	9	22.8333	7.26298	0.97854	0.1168
			Day2	control	96	26	9	25.7474	6.45272	0.99064	0.7472	1.04311	0.297932	0.893795	-	-	-	-	-
				SBT2227	96	25	10.5	24.4167	7.59871	0.98199	0.2112
			Day3	control	96	28	9	27.0632	7.46454	0.9864	0.4359	-0.670755	0.503655	1	-	-	-	-	-
				SBT2227	96	29	11.25	27.4792	8.78633	0.96862	0.0211

## Sheet: Figure S3
Statistical data for Figure S3
				n	median	IQR	Shapiro-Wilk test		Kruskal-Wallis rank sum test			Kendall rank correlation coefficient
							W	p	chi-squared	df	p	tau	p
	A	Amount of sleep during daytime on 3rd day	control	96	79	56.25	0.93788	0.0001975	33.775	3	2.21e-07	0.22	8.581e-09
			SBT2227 1.0 mg/ml	96	90	59.25	0.87211	1.362e-07
			SBT2227 3.0 mg/ml	96	98.5	50.75	0.91161	7.66e-06
			SBT2227 10.1 mg/ml	96	121	64.25	0.90645	4.301e-06
	B	Amount of sleep during nighttime on 3rd day	control	96	93.5	64	0.72904	5.105e-12	36.382	3	6.217e-08	-0.22	4.59e-09
			SBT2227 1.0 mg/ml	96	80	67.75	0.81817	1.604e-09
			SBT2227 3.0 mg/ml	96	73.5	67.5	0.9207	2.216e-05
			SBT2227 10.1 mg/ml	96	49.5	55.75	0.93076	7.727e-05
	Dwass-Steele-Critchlow-Frigner test
					W	p
	A	Amount of sleep during ZT12-15 on 3rd day	Control	SBT2227 1.0 mg/ml	1.71967	0.616723
				SBT2227 3.0 mg/ml	4.06502	0.02112
				SBT2227 10.1 mg/ml	7.66338	3.60258e-07
			SBT2227 1.0 mg/ml	SBT2227 3.0 mg/ml	2.33107	0.3517
				SBT2227 10.1 mg/ml	5.92021	0.000166724
			SBT2227 3.0 mg/ml	SBT2227 10.1 mg/ml	4.01888	0.0232673
	B	Amount of sleep during ZT12-15 on 3rd day	Control	SBT2227 1.0 mg/ml	-0.997366	0.8953
				SBT2227 3.0 mg/ml	-3.80206	0.0361632
				SBT2227 10.1 mg/ml	-7.67958	3.36834e-07
			SBT2227 1.0 mg/ml	SBT2227 3.0 mg/ml	-2.87088	0.177003
				SBT2227 10.1 mg/ml	-6.79432	9.26874e-06
			SBT2227 3.0 mg/ml	SBT2227 10.1 mg/ml	-4.04277	0.0221243

## Sheet: Figure S5
Statistical data for Figure S5
					n	median	IQR	Shapiro-Wilk test		Wilcoxon-Mann-Whitney test
								W	p	z	p
	A	Amount of sleep during ZT12-15 on 3rd day	Act-Gal4/+	Control	64	151.5	38.75	0.82716	4.177e-07	-6.3329	2.2498e-11
				SBT2227	59	176	14	0.8687	7.361e-06
			MipRNAi/+	Control	64	117	45.5	0.93802	0.003073	-5.41354	2.05256e-08
				SBT2227	63	155	31	0.79202	4.994e-08
			AstCRNAi/+	Control	64	87	49.5	0.97425	0.2006	-3.25079	0.00103758
				SBT2227	63	113	37.5	0.90601	0.000153
			CCHa1RNAi/+	Control	64	122	25	0.93997	0.003783	-4.09933	3.04589e-05
				SBT2227	64	140.5	32.75	0.95134	0.01333
			CCHa2RNAi/+	Control	64	132.5	33.75	0.90984	0.000192	-3.53806	0.000343353
				SBT2227	60	153	28.5	0.75522	1.212e-08
			Dh31RNAi/+	Control	63	128	65.5	0.9003	9.292e-05	-4.26276	1.38849e-05
				SBT2227	63	153	30	0.87115	8.855e-06
			NPFRNAi/+	Control	54	140.5	50.5	0.88394	8.294e-05	-3.40217	0.000575881
				SBT2227	57	157	27	0.85512	6.901e-06
	B	Sleep latency on 3rd day	Act-Gal4/+	Control	64	19	16	0.81349	1.499e-07	4.16565	2.18114e-05
				SBT2227	59	4	10	0.54462	4.942e-12
			MipRNAi/+	Control	64	45	33.25	0.96694	0.08375	5.22592	6.78318e-08
				SBT2227	63	22	19.5	0.81525	1.979e-07
			AstCRNAi/+	Control	64	72.5	52	0.56267	1.616e-12	3.94057	6.27541e-05
				SBT2227	63	54	34.5	0.81727	2.241e-07
			CCHa1RNAi/+	Control	64	54.5	24.25	0.99185	0.9506	3.88245	8.1378e-05
				SBT2227	64	38.5	36	0.94657	0.007781
			CCHa2RNAi/+	Control	64	36.5	37.75	0.76109	7.604e-09	2.42797	0.0148723
				SBT2227	60	24.5	25.75	0.79089	8.061e-08
			Dh31RNAi/+	Control	63	39.5	55.25	0.84343	1.426e-06	4.28218	1.25828e-05
				SBT2227	63	19	19	0.81703	2.209e-07
			NPFRNAi/+	Control	54	34	35.25	0.7809	1.47e-07	3.72048	0.000157832
				SBT2227	57	15	13.5	0.74098	1.352e-08

[truncated: 1 more sheets: Figure S7]
